# Supplementary material for: Specificity of Transmembrane Protein Palmitoylation in Yeast
Source: PLoS One. 2011 Feb 24;6(2):e16969. doi: 10.1371/journal.pone.0016969 (PMC3044718; doi:10.1371/journal.pone.0016969)
Supplement: Table S2 — GROUPSIM scores for all positions in the final alignment. (XLS) [file pone.0016969.s003.xls]

## Sheet: Sheet1
# final_alignment.aln scored by GroupSim with identity matrix # window params: len=3, lambda=0.70 # group gap cutoff: 0.10 column gap cutoff: 0.10
Domain	Domain position	Column	Groupsim score	SWF1	ERF2	AKR1	PFA3	PFA4	PFA5
		0	None	--------------------------------------	----------------------------------------------------------------------------------	----------------M-------------------------	----------------------------------------------------------------------------------------------	-------------------------------------	---------
		1	None	--------------------------------------	----------------------------------------------------------------------------------	----------------V-------------------------	----------------------------------------------------------------------------------------------	-------------------------------------	---------
		2	None	--------------------------------------	----------------------------------------------------------------------------------	----------------D-------------------------	----------------------------------------------------------------------------------------------	-------------------------------------	---------
		3	None	--------------------------------------	----------------------------------------------------------------------------------	----------------K-------------------------	----------------------------------------------------------------------------------------------	-------------------------------------	---------
		4	None	--------------------------------------	----------------------------------------------------------------------------------	----------------D-------------------------	----------------------------------------------------------------------------------------------	-------------------------------------	---------
		5	None	--------------------------------------	----------------------------------------------------------------------------------	----------------A-------------------------	----------------------------------------------------------------------------------------------	-------------------------------------	---------
		6	None	--------------------------------------	----------------------------------------------------------------------------------	----------------N-------------------------	----------------------------------------------------------------------------------------------	-------------------------------------	---------
		7	None	--------------------------------------	----------------------------------------------------------------------------------	----------------N-------------------------	----------------------------------------------------------------------------------------------	-------------------------------------	---------
		8	None	--------------------------------------	----------------------------------------------------------------------------------	----------------E-------------------------	----------------------------------------------------------------------------------------------	-------------------------------------	---------
		9	None	--------------------------------------	----------------------------------------------------------------------------------	----------------L-------------------------	----------------------------------------------------------------------------------------------	-------------------------------------	---------
		10	None	--------------------------------------	----------------------------------------------------------------------------------	----------------D-------------------------	----------------------------------------------------------------------------------------------	-------------------------------------	---------
		11	None	--------------------------------------	----------------------------------------------------------------------------------	----------------S-------------------------	----------------------------------------------------------------------------------------------	-------------------------------------	---------
		12	None	--------------------------------------	----------------------------------------------------------------------------------	----------------I-------------------------	----------------------------------------------------------------------------------------------	-------------------------------------	---------
		13	None	--------------------------------------	----------------------------------------------------------------------------------	----------------P-------------------------	----------------------------------------------------------------------------------------------	-------------------------------------	---------
		14	None	--------------------------------------	----------------------------------------------------------------------------------	----------------L-------------------------	----------------------------------------------------------------------------------------------	-------------------------------------	---------
		15	None	--------------------------------------	----------------------------------------------------------------------------------	----------------V-------------------------	----------------------------------------------------------------------------------------------	-------------------------------------	---------
		16	None	--------------------------------------	----------------------------------------------------------------------------------	----------------S-------------------------	----------------------------------------------------------------------------------------------	-------------------------------------	---------
		17	None	--------------------------------------	----------------------------------------------------------------------------------	----------------E-------------------------	----------------------------------------------------------------------------------------------	-------------------------------------	---------
		18	None	--------------------------------------	----------------------------------------------------------------------------------	----------------Q-------------------------	----------------------------------------------------------------------------------------------	-------------------------------------	---------
		19	None	--------------------------------------	----------------------------------------------------------------------------------	----------------V-------------------------	----------------------------------------------------------------------------------------------	-------------------------------------	---------
		20	None	--------------------------------------	----------------------------------------------------------------------------------	----------------T-------------------------	----------------------------------------------------------------------------------------------	-------------------------------------	---------
		21	None	--------------------------------------	----------------------------------------------------------------------------------	----------------N-------------------------	----------------------------------------------------------------------------------------------	-------------------------------------	---------
		22	None	--------------------------------------	----------------------------------------------------------------------------------	----------------G-------------------------	----------------------------------------------------------------------------------------------	-------------------------------------	---------
		23	None	--------------------------------------	----------------------------------------------------------------------------------	----------------E-------------------------	----------------------------------------------------------------------------------------------	-------------------------------------	---------
		24	None	--------------------------------------	----------------------------------------------------------------------------------	----------------N-------------------------	----------------------------------------------------------------------------------------------	-------------------------------------	---------
		25	None	--------------------------------------	----------------------------------------------------------------------------------	----------------G-------------------------	----------------------------------------------------------------------------------------------	-------------------------------------	---------
		26	None	--------------------------------------	----------------------------------------------------------------------------------	----------------E-------------------------	----------------------------------------------------------------------------------------------	-------------------------------------	---------
		27	None	--------------------------------------	----------------------------------------------------------------------------------	----------------L-------------------------	----------------------------------------------------------------------------------------------	-------------------------------------	---------
		28	None	--------------------------------------	----------------------------------------------------------------------------------	----------------N-------------------------	----------------------------------------------------------------------------------------------	-------------------------------------	---------
		29	None	--------------------------------------	----------------------------------------------------------------------------------	----------------I-------------------------	----------------------------------------------------------------------------------------------	-------------------------------------	---------
		30	None	--------------------------------------	----------------------------------------------------------------------------------	----------------K-------------------------	----------------------------------------------------------------------------------------------	-------------------------------------	---------
		31	None	--------------------------------------	----------------------------------------------------------------------------------	----------------A-------------------------	----------------------------------------------------------------------------------------------	-------------------------------------	---------
		32	None	--------------------------------------	----------------------------------------------------------------------------------	----------------L-------------------------	----------------------------------------------------------------------------------------------	-------------------------------------	---------
		33	None	--------------------------------------	----------------------------------------------------------------------------------	----------------E-------------------------	----------------------------------------------------------------------------------------------	-------------------------------------	---------
		34	None	--------------------------------------	----------------------------------------------------------------------------------	----------------S-------------------------	----------------------------------------------------------------------------------------------	-------------------------------------	---------
		35	None	--------------------------------------	----------------------------------------------------------------------------------	----------------T-------------------------	----------------------------------------------------------------------------------------------	-------------------------------------	---------
		36	None	--------------------------------------	----------------------------------------------------------------------------------	----------------V-------------------------	----------------------------------------------------------------------------------------------	-------------------------------------	---------
		37	None	--------------------------------------	----------------------------------------------------------------------------------	----------------G-------------------------	----------------------------------------------------------------------------------------------	-------------------------------------	---------
		38	None	--------------------------------------	----------------------------------------------------------------------------------	----------------S-------------------------	----------------------------------------------------------------------------------------------	-------------------------------------	---------
		39	None	--------------------------------------	----------------------------------------------------------------------------------	----------------N-------------------------	----------------------------------------------------------------------------------------------	-------------------------------------	---------
		40	None	--------------------------------------	----------------------------------------------------------------------------------	----------------G-------------------------	----------------------------------------------------------------------------------------------	-------------------------------------	---------
		41	None	--------------------------------------	----------------------------------------------------------------------------------	----------------A-------------------------	----------------------------------------------------------------------------------------------	-------------------------------------	---------
		42	None	--------------------------------------	----------------------------------------------------------------------------------	----------------V-------------------------	----------------------------------------------------------------------------------------------	-------------------------------------	---------
		43	None	--------------------------------------	----------------------------------------------------------------------------------	----------------A-------------------------	----------------------------------------------------------------------------------------------	-------------------------------------	---------
		44	None	--------------------------------------	----------------------------------------------------------------------------------	----------------D-------------------------	----------------------------------------------------------------------------------------------	-------------------------------------	---------
		45	None	--------------------------------------	----------------------------------------------------------------------------------	----------------H-------------------------	----------------------------------------------------------------------------------------------	-------------------------------------	---------
		46	None	--------------------------------------	----------------------------------------------------------------------------------	----------------E-------------------------	----------------------------------------------------------------------------------------------	-------------------------------------	---------
		47	None	--------------------------------------	----------------------------------------------------------------------------------	----------------E-------------------------	----------------------------------------------------------------------------------------------	-------------------------------------	---------
		48	None	--------------------------------------	----------------------------------------------------------------------------------	----------------S-------------------------	----------------------------------------------------------------------------------------------	-------------------------------------	---------
		49	None	--------------------------------------	----------------------------------------------------------------------------------	M---------------E-------------------------	----------------------------------------------------------------------------------------------	-------------------------------------	---------
		50	None	--------------------------------------	----------------------------------------------------------------------------------	S---------------T-------------------------	----------------------------------------------------------------------------------------------	-------------------------------------	---------
		51	None	--------------------------------------	----------------------------------------------------------------------------------	Y---------------N-------------------------	----------------------------------------------------------------------------------------------	-------------------------------------	---------
		52	None	--------------------------------------	----------------------------------------------------------------------------------	N---------------N-------------------------	----------------------------------------------------------------------------------------------	-------------------------------------	---------
		53	None	--------------------------------------	----------------------------------------------------------------------------------	R---------------Q-------------------------	----------------------------------------------------------------------------------------------	-------------------------------------	---------
		54	None	--------------------------------------	----------------------------------------------------------------------------------	R---------------T-------------------------	----------------------------------------------------------------------------------------------	-------------------------------------	---------
		55	None	--------------------------------------	----------------------------------------------------------------------------------	G---------------A-------------------------	----------------------------------------------------------------------------------------------	-------------------------------------	---------
		56	None	--------------------------------------	----------------------------------------------------------------------------------	Q---------------V-------------------------	----------------------------------------------------------------------------------------------	-------------------------------------	---------
		57	None	--------------------------------------	----------------------------------------------------------------------------------	V---------------D-------------------------	----------------------------------------------------------------------------------------------	-------------------------------------	---------
		58	None	--------------------------------------	----------------------------------------------------------------------------------	I---------------N-M-----------------------	----------------------------------------------------------------------------------------------	-------------------------------------	---------
		59	None	--------------------------------------	----------------------------------------------------------------------------------	P------------M--T-A-----------------------	----------------------------------------------------------------------------------------------	-------------------------------------	---------
		60	None	--------------------------------------	----------------------------------------------------------------------------------	Y------------A--E-S-----------------------	----------------------------------------------------------------------------------------------	-------------------------------------	---------
		61	None	--------------------------------------	----------------------------------------------------------------------------------	I------------D--N-K-----------------------	----------------------------------------------------------------------------------------------	-------------------------------------	---------
		62	None	--------------------------------------	----------------------------------------------------------------------------------	P------------C--D-V-----------------------	----------------------------------------------------------------------------------------------	-------------------------------------	---------
		63	None	--------------------------------------	----------------------------------------------------------------------------------	N------------L--T-H-----------------------	----------------------------------------------------------------------------------------------	-------------------------------------	---------
		64	None	--------------------------------------	----------------------------------------------------------------------------------	A------------A--L-P-----------------------	----------------------------------------------------------------------------------------------	-------------------------------------	---------
		65	None	--------------------------------------	----------------------------------------------------------------------------------	G------------S--D-S-----------------------	----------------------------------------------------------------------------------------------	-------------------------------------	---------
		66	None	--------------------------------------	----------------------------------------------------------------------------------	F------------H--K-P-----------------------	----------------------------------------------------------------------------------------------	-------------------------------------	---------
		67	None	--------------------------------------	----------------------------------------------------------------------------------	R------------T--D-G-----------------------	----------------------------------------------------------------------------------------------	-------------------------------------	---------
		68	None	--------------------------------------	----------------------------------------------------------------------------------	V------------T--K-A-----------------------	----------------------------------------------------------------------------------------------	-------------------------------------	---------
		69	None	--------------------------------------	----------------------------------------------------------------------------------	K------------N--L-A-----------------------	----------------------------------------------------------------------------------------------	-------------------------------------	---------
		70	None	--------------------------------------	----------------------------------------------------------------------------------	V------------P--D-R-----------------------	----------------------------------------------------------------------------------------------	-------------------------------------	---------
		71	None	--------------------------------------	------------M-----M---------------------------------------------------------------	A------------K--A-S-----M------------M----	----------------------------------------------------------------------------------------------	-------------------------------------	---------
		72	None	--------------------------------------	------------A-----A---------------------------------------------------------------	L------------S--Q-V-----T------------V----	----------------------------------------------------------------------------------------------	-------------------------------------	---------
		73	None	--------------------------------------	------------A-----A---------------------------------------------------------------	D------------R--P-W-----A------------N----	----------------------------------------------------------------------------------------------	-------------------------------------	---------
		74	None	--------------------------------------	------------L-----L---------------------------------------------------------------	N------------V--N-A-----E------------E----	----------------------------------------------------------------------------------------------	-------------------------------------	---------
		75	None	--------------------------------------	------------P-----P---------------------------------------------------------------	G------------H--H-L-----E------------L----	----------------------------------------------------------------------------------------------	-------------------------------------	---------
		76	None	--------------------------------------	------------N-----N---------------------------------------------------------------	I-----------MP--N-P-----V------------E----	----------------------------------------------------------------------------------------------	-------------------------------------	---------
		77	None	--------------------------------------	------------P-----P---------------------------------------------------------------	K-----------DS--E-L-----D------------N----	----------------------------------------------------------------------------------------------	-------------------------------------	---------
		78	None	--------------------------------------	------------P-----P---------------------------------------------------------------	T-----------QP--Q-T-----K------------V----	----------------------------------------------------------------------------------------------	-------------------------------------	---------
		79	None	--------------------------------------	------------H-----P---------------------------------------------------------------	QQ----------EG--Q-A-----E------------P----	----------------------------------------------------------------------------------------------	-------------------------------------	---------
		80	None	--------------------------------------	------------P-----P---------------------------------------------------------------	SS----------ME--R-S-----S------------R----	----------------------------------------------------------------------------------------------	-------------------------------------	---------
		81	None	--------------------------------------	------------T-----T---------------------------------------------------------------	RR----------TS--E-S-----D------------A----	----------------------------------------------------------------------------------------------	-------------------------------------	---------
		82	None	--------------------------------------	------------D-----D---------------------------------------------------------------	VV----------TA--A-S-----P------------S----	----------------------------------------------------------------------------------------------	-------------------------------------	---------
		83	None	--------------------------------------	------------P-----P-------------------------M-------------------------------------	HH--M-------VR--D-C-----A------------T----	----------------------------------------------------------------------------------------------	-------------------------------------	---------
		84	None	--------------------------------------	------------D-----D-------------------------A-------------------------------------	PP--SM------AT--L-N-----I------------L----	----------------------------------------------------------------------------------------------	-------------------------------------	---------
		85	None	--------------------------------------	------------P-----P-------------------------S-------------------------------------	SS--SV------SL--L-M-----E------------T----	----------------------------------------------------------------------------------------------	-------------------------------------	---------
		86	None	--------------------------------------	------------L-----L-------------------------E-------------------------------------	PP--GS---M--PVM-D-V-----D------------N----	----------------------------------------------------------------------------------------------	-------------------------------------	---------
		87	None	--------------------------------------	------------S-----S-------------------------E-------------------------------------	GG--NS--MS--DWS-A-V-----V------------E----	----------------------------------------------------------------------------------------------	-------------------------------------	---------
		88	None	--------------------------------------	------------P-----P-------------------------G-------------------------------------	SS--SG--EE--IAE-F-A-----K------------E----	----------------------------------------------------------------------------------------------	-------------------------------------	---------
		89	None	--------------------------------------	------------N-----N-------------------------P-------------------------------------	AA--SC--DV--RLV-SME-M---S------------Q----	----------------------------------------------------------------------------------------------	-------------------------------------	---------
		90	None	--------------------------------------	------------I-----I-----------M-------------S-------------------------------------	RR--TS--NH--VPH-VYE-S--MDM--------M-MT----	----------------------------------------------------------------------------------------------	-------------------------------------	---------
		91	None	--------------------------------------	------------S-----S-----------A-------------R-------------------------------------	TT--GG--SS--KLS-K-D-G--QYQ--------Q-QV----	----------------------------------------------------------------------------------------------	-------------------------------------	---------
		92	None	--------------------------------------	------------A-----A-----------S-------------S-------------------------------------	LL--TS--EA--ATA-I-G-Q--RDR--------R-RD----	----------------------------------------------------------------------------------------------	-------------------------------------	---------
		93	None	--------------------------------------	------------R-----R-----------K-------------A-------------------------------------	VV--HA--QR--TAR-Q-H-L--EAG--------E-EP----	----------------------------------------------------------------------------------------------	-------------------------------------	---------
		94	None	--------------------------------------	------------P-----P-----------P-------------S-------------------------------------	WW--TG--AE--SSE-D-A-N--EIE--------E-ES----	----------------------------------------------------------------------------------------------	-------------------------------------	---------
		95	None	--------------------------------------	------------V-----V-----------D-------------P-------------------------------------	AA--NG--SA--PCA-EQH-V--GEG--M---M-G-GN--M-	----------------------------------------------------------------------------------------------	-------------------------------------	---------
		96	None	--------------------------------------	------------S-----S-----------D-------------T-------------------------------------	LL--GN--VQ--DNQ-LSA-A--FLF--A---N-F-FN--VM	----------------------------------------------------------------------------------------------	-------------------------------------	---------
		97	None	--------------------------------------	------------Y-----Y-----------D-------------N-------------------------------------	PP--NG--SN--SMN-VAD-E--NGN--S---K-N-ND--DS	----------------------------------------------------------------------------------------------	-------------------------------------	---------
		98	None	--------------------------------------	------------I-----I-----------G-------------V-------------------------------------	LL--FN--STM-NET-NCD-D--TNT--E---L-T-TS--AT	----------------------------------------------------------------------------------------------	-------------------------------------	---------
		99	None	--------------------------------------	------------S-----S-----------F-------------D-------------------------------------	TT--AG--QAA-RNA-DQI-S--KEK--I---E-K-KQ--MD	----------------------------------------------------------------------------------------------	-------------------------------------	---------
		100	None	--------------------------------------	------------S-----S-----------L-------------N-------------------------------------	AA--TN--AES-AGE-KAH-V--MNMM-E---K-M-ME--EA	----------------------------------------------------------------------------------------------	-------------------------------------	---------
		101	None	--------------------------------------	------------H-----H-----------A-------------T-------------------------------------	SS--LN--SRV-VNR-TAL-L--AEAA-V---L-A-AD--EE	----------------------------------------------------------------------------------------------	-------------------------------------	---------
		102	None	--------------------------------------	------------I-----I-----------P-------------F-------------------------------------	CC--GN--MSV-LFS-STDML--DNDDML---Q-D-DI--YL	----------------------------------------------------------------------------------------------	-------------------------------------	---------
		103	None	--------------------------------------	--M---------T-----T-----------Y-------------P-------------------------------------	NN--SN--RST-EHS-ETHAD--GESGAE---T-G-GS--EQ	----------------------------------------------------------------------------------------------	-------------------------------------	---------
		104	None	--------------------------------------	--A---------D-----D-----------V-------------Q-------------------------------------	MM--SN--PAS-QGA-P-RDD--PNPPSD---L-P-PL--KT	----------------------------------------------------------------------------------------------	-------------------------------------	---------
		105	None	--------------------------------------	--F---------I-----I-----------S-------------Y-----------------M-------------------	VV--PN--LSK-SNS-D-PAI--DEDDET---S-D-DG--EI	----------------------------------------------------------------------------------------------	-------------------------------------	---------
		106	None	--------------------------------------	--S---------Q-----Q-----------R-------------P-----------------V-------------------	TT--PN--VSG-IFS-E-HLS--EVEEIT---G-E-ED--AS	----------------------------------------------------------------------------------------------	-------------------------------------	---------
		107	None	--------------------------------------	--S---------S-----S-----------S-------------P-----------------A-------------------	EEM-SN--SSY-VMS-NGSVI--YVYYET---S-Y-YS--GG	----------------------------------------------------------------------------------------------	-------------------------------------	---------
		108	None	--------------------------------------	--T---------E-----E-----------D-------------R-----------------R-------------------	EEY-AN--DTT-LET-KSPGS--DSEEVT---C-D-DN--CL	----------------------------------------------------------------------------------------------	-------------------------------------	---------
		109	None	--------------------------------------	--N---------D-----D-----------A-------------A-----------------G-------------------	NSQ-VN--NVA-SNV-DCPYS--TLKTLM---S-T-TE--VS	----------------------------------------------------------------------------------------------	-------------------------------------	---------
		110	None	--------------------------------------	--S---------G-----G-----------Q-------------E-----------------F-------------------	DDSMGN--GLL-DDL-TVLEI--EDEEEA---A-E-EI--PV	----------------------------------------------------------------------------------------------	-------------------------------------	---------
		111	None	--------------------------------------	--E---------D-----D-----------R-------------L-----------------K-------------------	EHAYGD--DPS-SDP-APTKQ--ASATDA---G-A-TT--IA	----------------------------------------------------------------------------------------------	-------------------------------------	---------
		112	None	--------------------------------------	--T---------P-----P-----------P-------------T-----------------E-------------------	HPCAKD--RRT-GDR-SGGEP--GMGGTS---S-G-GS--LS	----------------------------------------------------------------------------------------------	-------------------------------------	---------
		113	None	--------------------------------------	--S---------R-----R-----------L-------------V-----------------A-------------------	PHTLGV--EKN-RGK-RTRAI--CKCCTA---T-C-CL--HK	----------------------------------------------------------------------------------------------	-------------------------------------	---------
		114	None	--------------------------------------	--D---------P-----P-----------S-------------A-----------------D-------------------	HHAKRV--AGD-LHG-KGGGV--VAVVAA---I-V-VA--PS	----------------------------------------------------------------------------------------------	-------------------------------------	---------
		115	None	--------------------------------------	--A---------R-----R-----------I-------------G-----------------G-------------------	TPAMAD--GSE-DPS-SQTCS--PVPPAP--MK-P-PS--EA	----------------------------------------------------------------------------------------------	-------------------------------------	---------
		116	None	--------------------------------------	--P---------S-----S-----------V-------------P-----------------G-------------------	EEAQIIM-ADD-EHD-MQDVD--LIILAV--VY-L-LL--EP	----------------------------------------------------------------------------------------------	-------------------------------------	---------
		117	None	--------------------------------------	--H---------P-----P-----------S-------------P-----------------G-------------------	EEATPNS-GAI-GPA-DPGPV--LSLLAA--AG-L-LK--IS	----------------------------------------------------------------------------------------------	-------------------------------------	---------
		118	None	--------------------------------------	--L---------P-----P-----------S-------------S-----------------K-------------------	EAGAPVS-VSQ-SAS-GDGIP-MHRHHAP--EG-H-HA--KT	----------------------------------------------------------------------------------------------	-------------------------------------	---------
		119	None	--------------------------------------	--G---------T-----T-----------R-------------L-----------------L-------------------	KKGCKNE-EPE-SHP-INHLA-SPAPPPA--HC-PMPI--PQ	----------------------------------------------------------------------------------------------	-------------------------------------	---------
		120	None	--------------------------------------	--P---------R-----R-----------M-------------I-----------------R-------------------	TTCQVNI-VEKQIPE-LEGHA-GESEEAS--PA-EAER-QQT	----------------------------------------------------------------------------------------------	-------------------------------------	---------
		121	None	--------------------------------------	--T---------S-----S-----------T-------------S-----------------F-------------------	PPSSTNE-NHDERAH-NRSPEEKESEEAP--SD-ESES-ESE	---------------------------------------------------------------------M------------------------	-------------------------------------	---------
		122	None	--------------------------------------	--Q---------Y-----Y-----------D-------------S-----------------M-------------------	TTEEHNV-IRGIGER-LQSEDIAIEIITS--KD-ISIG-IHG	---------------------------------------------------------------------L------------------------	-------------------------------------	---------
		123	None	--------------------------------------	--H---------R-----R-----------I-------------R-----------------R-------------------	QQPGEDVMATVKGDT-SSGEVKNKLKKIP--NY-KEKN-KYV	---------------------------------------------------------------------N------------------------	-------------------------------------	---------
		124	None	--------------------------------------	--A---------S-----S-----------A-------------M-----------------W-------------------	EEESDGEDNQEPEVQ-EAVIGPAPKPPGS--VG-PIPE-PNT	---------------------------------------------------------------------A------------------------	-------------------------------------	---------
		125	None	--------------------------------------	--L---------S-----S-----------S-------------T-----------------L-------------------	KKRGAMESDNQQLTN-NLEKDQAQHQQGP--NN-QEQE-QHA	---------------------------------------------------------------------N------------------------	-------------------------------------	---------
		126	None	--------------------------------------	--G---------S-----S-----------E-------------D-----------------E-------------------	DDHESHISNGNSEPD-NIDPESTSESSGA--VT-SVSE-SGS	---------------------------------------------------------------------G------------------------	-------------------------------------	---------
		127	None	--------------------------------------	--I---------R-----R-----------D-------------I-----------------L-------------------	SSDPVDQEDDNHRTE-LAHQDHPHNHHEA--KS-HVHS-HYG	---------------------------------------------------------------------E------------------------	-------------------------------------	---------
		128	None	--------------------------------------	--P---------R-----R-----------G-------------G-----------------K-------------------	NNRDEGSITVEYDQV-DQESHYKYDYYVA--KV-YVYG-YNK	---------------------------------------------------------------------K------------------------	-------------------------------------	---------
		129	None	--------------------------------------	--R---------G-----G-----------D-------------T-----------------W-------------------	LLDDLCNESELNSDE-AQNHINLNQNNAA--NI-NSNN-NEV	---------------------------------------------------------------------G------------------------	-------------------------------------	---------
		130	None	--------------------------------------	--P---------P-----P-----------G-------------E-----------------A-------------------	LLGPKSPVVLSHQSL-TPVYSHNHGHHGD--QF-HSHE-HIE	---------------------------------------------------------------------T------------------------	-------------------------------------	---------
		131	None	--------------------------------------	--P---------P-----P-----------P-------------D-----------------N-------------------	SALSTAKVGKPGENK-KPLNGGSGEGGAG--NQ-GPGQ-GVS	----------------------------------------------------------------M----E------------------------	-------------------------------------	---------
		132	None	--------------------------------------	--S---------A-----A-----------E-------------G-----------------M-------------------	RRISMDEPVDEYVLD-PTLHAYEYEYYGE--SE-YEYV-YST	----------------------------------------------------------------L----D------------------------	-------------------------------------	---------
		133	None	--------------------------------------	--V---------R-----R-----------V-------------Q-----------------E-------------------	STTHNSNLDIMGGLI-E-FGSSVGRGGAE--DP-GSGN-NRT	----------------------------------------------------------------N----T------------------------	-------------------------------------	---------
		134	None	--------------------------------------	--G---------H-----H-----------Q-------------G-----------------D-------------------	DDHHPLGDGNDERDN-A-EYIEEEDEEGG--IA-EREH-E-N	----------------------------------------------------------------A----L------------------------	-------------------------------------	---------
		135	None	--------------------------------------	--G---------S-----S-----------N-------------S-----------------W-------------------	SSEQEDESESEPESS-S-GNASMPLPPEE--VE-PTPN-N-A	----------------------------------------------------------------N----D------------------------	-------------------------------------	---------
		136	None	--------------------------------------	--I---------L-----L-----------N-------------D-----------------A-------------------	TSTERVSNNRALTTR-EALEELGLGLLEG--PK-LPLD-VKE	----------------------------------------------------------------G----D------------------------	-------------------------------------	---------
		137	None	--------------------------------------	--S---------S-----S-----------R-------------T-----------------F-------------------	EEAPGHSSGNAGVEN-QPDSNGSGSGGGP--NI-GSGE-SSE	----------------------------------------------------------------D----D------------------------	-------------------------------------	---------
		138	None	--------------------------------------	--S---------A-----A-----------L-------------T-----------------E-------------------	IVVVASSHNEKRRIEMEVGRRRLRVRREA--MD-RHRA-RHA	----------------------------------------------------------------K----S------------------------	-------------------------------------	---------
		139	None	--------------------------------------	--R---------A-----A-----------S-------------P-----------------A-------------------	LLARASKQEGEKELGALEAKPKPKEKKAP--MA-KQKE-KVT	----------------------------------------------------------------S----K------------------------	-------------------------------------	---------
		140	None	--------------------------------------	--V---------S-----S-----------I-------------R-----------------Q-------------------	IIPPREGSDEQTPIEQNPTSKSGTKSTAA--ES-TQTE-SDS	----------------------------------------------------------------T----I------------------------	-------------------------------------	---------
		141	None	--------------------------------------	--T---------N-----N-----------P-------------G-----------------D-------------------	QQVPGDIPDRMHLQRRPDTHDHDHDHHAA--QK-HQHD-HDD	----------------------------------------------------------------E----I------------------------	-------------------------------------	---------
		142	None	--------------------------------------	--E---------P-----P-----------Q-------------G-----------------K-------------------	SSEASQETDARIMSADSYVVPIAIPIIDE--TE-IQVP-VYV	----------------------------------------------------------------D----V------------------------	-------------------------------------	---------
		143	None	--------------------------------------	--D---------G-----G-----------S-------------G-----------------V-------------------	SSHQIREEPLLDCSLALSSDTDQDIDDAD--EV-DEDL-DSE	----------------------------------------------------------------T----V------------------------	-------------------------------------	---------
		144	None	--------------------------------------	--I---------N-----N-----------T-------------P-----------------T-------------------	MMDDPYESIPVDHMPIHGLDLDTDLDDED--FD-DLDL-DTE	----------------------------------------------------------------L----S------------------------	-------------------------------------	---------
		145	None	--------------------------------------	--A---------G-----G-----------D-------------S-----------------A-------------------	DDYCLKSPLIQYDDIDNFDYVYQYEYYAS--LH-YPYT-YWE	----------------------------------------------------------------D----D------------------------	-------------------------------------	---------
		146	None	--------------------------------------	--S---------P-----P-----------M-------------S-----------------L-------------------	DDSSGPLTSEDSLDETLDDSKSESRSSLL-VNS-SPSRMSDE	----------------------------------------------------------------D----K------------------------	-------------------------------------	---------
		147	None	--------------------------------------	-ME---------P-----P-----------G-------------A-----------------Q-------------------	IIGSELKIKEITDIELMIITYTDTYTTKK-NIN-TVTYGTIN	----------------------------------------------------------------D----T------------------------	-------------------------------------	---------
		148	None	--------------------------------------	-SD---------P-----P-----------S-------------N-----------------F-------------------	FFFFDLNTYDFWIFDSSVFWHWDWHWWDN-IFL-WLWHSWVP	----------------------------------------------------------------S----D------------------------	-------------------------------------	---------
		149	None	--------------------------------------	-SG---------S-----S-----------R-------------P-----------------F-------------------	DDDDIEDDHIHDHDIKAKDDADIDADDDD-FDD-DDDTLDKL	----------------------------------------------------------------K----S------------------------	-------------------------------------	---------
		150	None	--------------------------------------	-AD---------G-----G-----------P-------------N-----------------K-------------------	VVIIMAVVNMFIAVMACAIIAIMIAIIVV-VII-IVIAFIAV	--------------------------------------------------------------M-I----G------------------------	-------------------------------------	---------
		151	None	--------------------------------------	-PQ---------G-----G-----------D-------------R-----------------I-------------------	IIVVQIYFAQSVLIQCQTIVCVQVCVVYY-AVV-VFVCLVTV	--------------------------------------------------------------T-I----G------------------------	-------------------------------------	---------
		152	None	--------------------------------------	-ES---------S-----S-----------T-------------R-----------------Q-------------------	KKKRIKTSCLKKAKLAQQKKQKVKKKKTT-ARK-KSKQAKHA	--------------------------------------------------------------K-V----D------------------------	-------------------------------------	---------
		153	None	--------------------------------------	-TQ---------R-----R-----------A-------------S-----------------L-------------------	ASAAAAAAQALAQAAYGYNARAAAQAAGA-QNA-AAARAAVA	--------------------------------------------------------------N-V----T------------------------	-------------------------------------	---------
		154	None	--------------------------------------	-SS---------I-----I-----------R-------------G-----------------L-------------------	GGTTRGASRRGTRGRGDGGTGTRTGTTAA-RGT-TSTGSTSR	--------------------------------------------------------------K-S----K------------------------	-------------------------------------	---------
		155	None	--------------------------------------	-DN---------S-----S-----------T-------------F-----------------K-------------------	EEQQIDAAGLLQGELDLAEQDQVQDQQAA-GKQ-QAQDQQID	--------------------------------------------------------------N-D----K------------------------	-------------------------------------	---------
		156	None	--------------------------------------	-AT---------R-----R-----------G-------------Y-----------------V-------------------	LLYYGYYYDGLYDLGFTIVYLYGYMYYYY-DVF-YYYLGYYG	--------------------------------------------------------------V-R----K------------------------	-------------------------------------	---------
		157	None	--------------------------------------	-DG---------T-----T-----------A-------------S-----------------F-------------------	SSGGEDGGLEIGTSEDKASGKGDGKGGGG-VSG-GGGAEGPN	--------------------------------------------------------------E-T----K------------------------	-------------------------------------	---------
		158	None	--------------------------------------	-HV---------H-----H-----------S-------------D-----------------S-------------------	EEAAVGDDEIPIAEIKVREITIVITIIDD-NAA-IDITLIAT	--------------------------------------------------------------E-D----K------------------------	-------------------------------------	---------
		159	None	--------------------------------------	-VS---------V-----V-----------S-------------T-----------------L-------------------	VVILPFLLVGVYAVGLSVVFVYPYLYYLL-TIL-YFYVDFCA	--------------------------------------------------------------K-S----K------------------------	-------------------------------------	---------
		160	None	--------------------------------------	-SS---------P-----P-----------S-------------Q-----------------I-------------------	EEADAEEHVAQEIEAREREEKEAEREEEE-IEN-EEEKTEAE	--------------------------------------------------------------K-S----N------------------------	-------------------------------------	---------
		161	None	--------------------------------------	-TH---------S-----S-----------R-------------S-----------------E-------------------	KNRRMFKQRIDRANIQLENRDRMRERRKK-RSR-RKREVRSV	--------------------------------------------------------------K-G----K------------------------	-------------------------------------	---------
		162	None	--------------------------------------	-AA---------L-----L-----------G-------------R-----------------E-------------------	LLVVQALLEQICALQFILLCMCECMCCLL-QFV-CLCMKCQK	--------------------------------------------------------------N-D----Q------------------------	-------------------------------------	---------
		163	None	--------------------------------------	-QQ---------T-----T-----------P-------------P-----------------I-------------------	VVKTRVHKMKIRMVKISVVRIRKRVRRHQ-LIK-RRRINRIR	--------------------------------------------------------------M-T----K------------------------	-------------------------------------	---------
		164	None	--------------------------------------	-PH---------S-----S-----------W-------------E-----------------E-------------------	EEEELDRHILDELELDNEDEEELEEEERR-IEE-EKEHLERL	-------------------------------------------------------------MT-K----K------------------------	-------------------------------------	---------
		165	None	--------------------------------------	-AR---------H-----H-----------Q-------------T-----------------K-------------------	KKLLFKLFHFRLQKFQGSKLALFLSLLLL-EQL-LFLGILSC	-------------------------------------------------------------FD-K----K------------------------	-------------------------------------	---------
		166	None	--------------------------------------	-LS---------A-----A-----------S-------------S-----------------K-------------------	VVIVDCVVGEDVEVEDEGFVGVEVKVVVV-SHI-VVVKSVVE	-------------------------------------------------------------KE-K----R------------------------	-------------------------------------	---------
		167	None	--------------------------------------	-GR---------F-----F-----------Q-------------G-----------------I-------------------	GGEEEGEEGSGENGSPVWGEVESEVEEEE-GGE-EEELSEYS	-------------------------------------------------------------LE-K----S------------------------	-------------------------------------	---------
		168	None	--------------------------------------	-IP---------F-----F-----------S-------------T-----------------K-------------------	PQAAKGCHQGIAPPGAKDMAIAGAIAARG-KSA-AQALEAPG	-------------------------------------------------------------KS-K----D------------------------	-------------------------------------	---------
		169	None	--------------------------------------	-PS---------R-----R-----------L-------------G-----------------T-------------------	EEGGKEENVKGGSEKSAVEGDGEGDGGEE-AEG-GDGEKGLS	-------------------------------------------------------------GN-K----S------------------------	-------------------------------------	---------
		170	None	--------------------------------------	-RV---------P-----P-----------R-------------L-----------------M-------------------	AAWAFAGGNYVYLAYVNNCYVYYYLYYGG--CY-YGYVIFHY	-------------------------------------------------------------KV-N----S------------------------	-------------------------------------	---------
		171	None	--------------------------------------	-PS---------M-----M-----------N-------------S-----------------E-------------------	LLDDSLSSVDLDNLDNDQLDKDDDSDDRH-KLD-DADNDDIS	-------------------------------------------------------------KI-K----R------------------------	-------------------------------------	---------
		172	None	--------------------------------------	-PS---------S-----S-----------K-------------S-----------------P-------------------	SSVVASSSSASVLSAQTPSVAVAVNVVPP-AKV-VSVNVVCV	-------------------------------------------------------------KS-Q----K------------------------	-------------------------------------	---------
		173	None	--------------------------------------	-SR---------S-----S-----------T-------------R-----------------T-------------------	AANNNFVVSKQRSAKPFDARDRTRDRRVV-TSN-RLRDNREL	-------------------------------------------------------------DM-K----Y------------------------	-------------------------------------	---------
		174	None	--------------------------------------	-VP---------Q-----Q-----M-----Y-------------G-----------------N-------------------	RRQQHRSSDYYQARYDSSRQWQYQYQQTT-DRQ-QSQGAQLD	-------------------------------------------------------------NS-K----S------------------------	-------------------------------------	---------
		175	None	--------------------------------------	-GG---------R-----R-----R-----L-------------P-----------------S-------------------	DDPPKDELARDPRDREDEDPDPHPDPPEE-RDP-PRPDTPST	-------------------------------------------------------------TE-S----T------------------------	-------------------------------------	---------
		176	None	--------------------------------------	-GP---------L-----L-----L-----A-------------W-----------------Q-------------------	KKDDDEPPDDKDDKDNGTRDEDDDPDDPP-DED-DPDSDDNA	-------------------------------------------------------------LG-R----D------------------------	-------------------------------------	---------
		177	None	--------------------------------------	-IP---------Q-----Q-----H-----G-------------A-----------------G-------------------	HHSSEWDDREDKAHEGIVHKEKDKKKKDD-EWS-KDKTEKVE	-------------------------------------------------------------DK-S----K------------------------	-------------------------------------	---------
		178	None	--------------------------------------	-SP---------M-----M-----S-----V-------------Q-----------------S-------------------	GGEEEGADEEGEQGEYTTGEEEEEEEEAG-QGE-EVEEGEKD	-------------------------------------------------------------ND-E----T------------------------	-------------------------------------	---------
		179	None	--------------------------------------	-SV---------Q-----Q-----R-----Q-------------S-----------------E-------------------	YYTTGYLNGDHNDYDFALYNQNGNRNNLL-NYT-NNNHGNKG	-------------------------------------------------------------ES-S----I------------------------	-------------------------------------	---------
		180	None	--------------------------------------	-RR---------R-----R-----Q-----A-------------V-----------------V-------------------	TTVVITGGVISVVTIPLLTVVVIVVVVGGGITV-VGVIAVSV	-------------------------------------------------------------IN-S----I------------------------	-------------------------------------	---------
		181	None	--------------------------------------	-MS---------S-----S-----A-----K-------------P-----------------D-------------------	PPTTTPYFTTPTTPTLHHPTSTTTSTTYYYTPT-TYTTTTST	-------------------------------------------------------------ID-R----N------------------------	-------------------------------------	---------
		182	None	--------------------------------------	-TS---------G-----G-----S-----R-------------L-----------------F-------------------	AALLPAYYGPILPAPQWWALGLPLGLLHHHPAL-LYLGALWA	-------------------------------------------------------------ED-K----L------------------------	-------------------------------------	---------
		183	None	--------------------------------------	-DI---------R-----R-----N-----G-------------R-----------------P-------------------	HHLLLHAALLHLLHLWAAHLLLLLLLLAAALHL-LALLLLYL	-------------------------------------------------------------NK-Y----T------------------------	-------------------------------------	---------
		184	None	--------------------------------------	-VI---------P-----P-----P-----S-------------Q-----------------M-------------------	WWHHHWLLHHWHHWHAAAWHHHHHHHHLLLHWH-HLHHHHSH	---------M---------------------------------------------------GK-S----K------------------------	-------------------------------------	---------
		185	None	--------------------------------------	-AS---------P-----P-----H-----V--M----------Q-----------------E-------------------	AAWWWAQQWWAWWAWAIIIWWWWWWWWQQQWAW-WQWWWWQW	---------T---------------------------------------------------EK-T----S------------------------	-------------------------------------	---------
		186	None	--------------------------------------	-SQ---------T-----T-----R---P-E--I----------L-----------------A------M------------	AAAAAAWWAACAAAALNNAAAAAAAAAWWWAAA-AWAAAANA	---------S---------------------------------------------------SK-D----V------------------------	-------------------------------------	---------
		187	None	--------------------------------------	-EA---------A-----A-M---Q---G-S--E----------T-----------------I------AM-----------	LLAAALSAAALAALANNNLASAAACAAAAAALA-AAASAAIA	---------L---------------------------------------------------SK-K----K------------------------	-------------------------------------	---------
		188	None	--------------------------------------	-DT---------T-----T-S---Y---P-S--R----------G-----------------A------LS-----------	DDIIIYAAIIGIIDINRRNIAIIIIIIAATIDI-IAIILIFV	---------D------------------------------------------M--------SK-S----N---------------M--------	-------------------------------------	---------
		189	None	--------------------------------------	-GN---------T-----T-R---S---A-T--F----------K-----------------L------VY-----------	GGNNNGLLNNGNNGNRLRGNNNNNNNNLLLNGN-NLNNNNIN	---------R------------------------------------------Y--------SK-I----E---------------D--------	-------------------------------------	---------
		190	None	--------------------------------------	-ER---------Q-----Q-R---A---P-A--M----------R-----------------S------SE-----------	NNNNNNNNNNHNANNVTDNNNNNNNNNNNNANN-NNNNQNSN	---------E------------------------------------------H--------GN-I----I---------------D--------	-------------------------------------	---------
		191	None	--------------------------------------	-QP---------G-----G-E---A---I-G--R----------G-----------------T------RK-----------	VVRRQANNRRNRHVRPIIVRRRQRRRRNNNQIR-RNRRQRLR	---------L------------------------------------------G--------KK-N----V---------M-----Q--------	-------------------------------------	---------
		192	None	--------------------------------------	-SG-----------------R---Q---P-S--N----------S------------------------RH-----------	EEKKYERSLYHIMEY-V-QVLIYILIIRRYVEK-IFILIICI	---------P------------------------------------------P--------------------------D--------------	-------------------------------------	---------
		193	None	--------------------------------------	-QS-----------------Y---S---A-T--D----------I------------------------SS-----------	MMDDAVVLNEVDGME-K-LDNDADSDDVVPPIE-DADSPDCS	---------I------------------------------------------S--------------------------DM-------------	-------------------------------------	---------
		194	None	--------------------------------------	-AS-----------------S---L---S-S--K----------A------------------------TD-----------	MMIIMLAHVLVLTML-Y-MLLLMLALLAAHAML-LDLVILVT	---------A------------------------------------------P--------------------------QY-------------	-------------------------------------	---------
		195	None	------------------------------------M-	-NN---------F-----F-V---H---P-Q--D----------G-----------------P------RA-----------	RRIVCRVVVCRVCRCELIRVVVCVVVVAAVCRI-VIVVCVCC	---------E------------------------------------------L--------KQ-L----Q---------NH----D--------	-------------------------------------	---------
		196	None	---------------------------------MM-L-	-TS---------S-----S-E---S---C-P--R------M---S-----------------P------SK-----------	YYKKKYAADKYKRYKSIRYKRKKKKKKAAARYK-KAKDKKRQ	---------E------------------------------------------G--------KK-T----E---------DG----D--------	-------------------------------------	---------
		197	None	-------M----M--------------------DD-D-	-GR---------SM----S-P---S---S-P--P------K---I-----------------K------EA-----------	LLYYFLQQFFFYLLFTEYLYYYFYYYYQQLYLY-YQYFFYYY	---------A------------------------------------------P--------NK-K----T---------KP----K--M-----	-------------------------------------	---------
		198	None	-------S----N--------------------FF-G-	-IL-------M-ET----E-I---S---H-S--S------D---G--------------M--T------SS-----------	VVFLLVYYLLAYLVLYNFIYLYLYLYYYYYLVF-YYYLLYYL	---------G------------------------------------------T--------KG-S----S---------IS----I--K-----	-------------------------------------	---------
		199	None	-------L----W---------M----------LL-VM	-SS-------K-DA----D-P---D---G-L--A------C---S--------------E--K--M---TR-----------	EELILALIVLQIIELLDLEIIIIIAIIIIILEV-IIIVLIIV	---------I------------------------------------------M--------NR-V----T---------IPM---I--K-----	-------------------------------------	---------
		200	None	---M--MPM---S--M-MMMM-Q--M----MM-TTMAW	-SR-------G-GS----G-N---D---P-S--R------E---A--------------V--A--K---SY-----------	RRDADRIIRDISDRDLHERSASESGSSLLIECE-SISSESSE	---------S------------------------------------------L--------KK-K----A---------IMA---I--F-----	-------------------------------------	---------
		201	None	---G--GFD---I--D-DDGD-T--D----DD-LLIFL	-RS-------N-QP----Q-D---S---S-S--D------Y---G--------------T--P--G---IA-----------	NNKKSGEQESKKSNSQSKTKQKHKAKKEEEQNL-KEKQHKKQ	---------T-------------------------------MMM--------Y--------NE-D----D---------DAN---D--I-----	-------------------------------------	---------
		202	None	---LM-LTF---I--F-FFTF-F--F----YF-FFFFK	-PH-------P-SA----S-A---E---RMR--G------Q---G--------------S--A--S---TW-----------	AAGGGVHHGGAGGAGHKGAGGGGGGGGHHHGAG-GHGGGGGG	---------S-------------------------------KKK--------H--------KE-Q----K---------EPL---E--G-----	-------------------------------------	---------
		203	None	---LD-LVL---F--L-LLIL-L--L----LF-AAGAI	-PI-------S-DS----D-N---HM--ATS--Q------Q---R--------------D--K--G---KN-----------	PPAAATGGAAPAAPAGAAPAAAAAAAAGGGAPA-AGAAAAAA	---------S----------------------------M--VVV--------Q--------RN-I----I---------DGP---D--G-----	-------------------------------------	---------
		204	None	-M-RF-RIT---L--V-VVAVMA--V-M--RY-IINLY	-QP-------T-IA----I-EM--KNM-EPH-MQ----M-I-M-P--------------VM-Q--G---EQ------M----	VVIIDVGGNDLIDVDADTIIDIEIEIIAAGEVV-IGIDDIIV	---------A----------------------------T--PPP--------P--------NI-V----S---------FLH---F--F-----	-------------------------------------	---------
		205	None	-A-EL-EIL---C--L-LLILDL-ML-E--NK-YYAVL	-SS-------H-AS----A-FH--EEC-PGV-PN----T-S-P-I--------------QP-E--E---EP------K-MM-	DDVVVDDDVVDVIDVHPVDVVVIVVVVDDDVDV-VDVVVVVV	---------P----------------------------D--DDD--------D--------DK-Q----K---------ELL---E--Q-----	-------------------------------------	---------
		206	None	-V-IV-ICF---I--F-FFIFVV-IF-V--IY-VVEGL	-QL-------E-NE----NMQL--IHP-PGP-PG----P-P-P-S--------------TP-S--R---HW------N-HH-	LLDDNMVVENIDDLNVNDLDNDNDNDDVVVDLD-DVDNNDDD	---------Y----------------------------Q--EGG--------G--------EY-E----A---------DYD---D--I-----	-------------------------------------	---------
		207	None	-Q-VL-VIG---CM-L-LLALPL-SL-E-MIL-LLCLS	-RT-------V-PR----PADG--PLT-SGS-GT----G-G-G-A--------------RG-E--N---TN------C-LL-	PPAAASNNSAVQAPANLAPQIQRQFQQNNNASA-QNQAAQQA	---------R----------------------------G--SGN--------Y--------DS-T----T---------THG---T--F-----	-------------------------------------	---------
		208	None	-W-LF-LVIM-MIL-F-IFAIWA-LF-W-SLA-VVCPI	-SA-------I-AN----ASNV--SNQ-PSL-GN----G-A-G-A--------------KG-D--M-M-GP------E-GG-	CCVIKCASKKALICKALVCLKLKLKLLAAALCI-LALRILLK	---------S----------------------------V--SSS--------A--------RS-S----N---------EQS---E--S-----	-------------------------------------	---------
		209	None	-L-VL-VLYL-LIF-Y-YYVYLA-FY-V-WYL-VVKVL	-LQ-------G-RS----RLVE--TGP-RGQ-GD----G-A-G-S--------------LG-G--Y-R-EF------Y-VV-	LLGGGYTAAGNGGLGAGGLGGGGGGGGIVGGLG-GAGAGGGG	---------T----------------------------Y--HFL--------P--------KD-T----D---------KPV---K--W-----	-------------------------------------	---------
		210	None	-L-IF-ILVL-LAA-L-LLILLL-SL-L-NLV-LLGAA	-SG-------T-RA----RNSE-MMEI-SPS-GD----G-P-G-R--------------PG-G--N-E-GE------Q-SS-	GGGGGGDDGGNGGGGDGGGGGGGGGGGDDDGGG-GDGGGGGG	---------T----------------------------N--DEE--------A--------YK-A----E---------NEA---N--K-----	-------------------------------------	---------
		211	None	-V-LY-LSAG-GLI-A-VALVVA-WA-V-LSA-TMTTI	-RF-------M-SA----SVFP-DGNI-AMH-PS----P-P-P-S--------------FP-G--T-S-SV------Q-EE-	TTEEEIHNAEQDETEHEETDDDEDEDDHHNDTV-DNDADDDQ	---------R----------------------------T--TIT--------P--------SS-D----T---------DGG---D--H-----	-------------------------------------	---------
		212	None	-CMGL-GAVI-ILC-SMCFGLAI-LS-C-LFI-CCCIS	-RF-------S-LK----LEII-KWNS-RKA-MY----M-P-M-H--------------VM-N--T-Y-LT------I-SS-	QQLLSQTILSLLLQSTLLQLLLSLLLLTTALQL-LMLLLLLL	---------S----------------------------Q--YHH--------L--------TI-K----T---------LYL---L--Q-----	-------------------------------------	---------
		213	None	-HLIV-IIVY-YILMVFVLIIHS-VV-HMFSA-IIFVV	-GR-------T-IS----IDHR-EALE-PDF-KF----K-A-K-V--------------YK-K--S-G-TL------D-MM-	GGNAVGGQEVGNKGVGKNGNENINDNNGGQVGQ-NLNHQNNN	---------L------------------------M---E--KGG--------G--------DI-T----A---------DAS---D--I-----	-------------------------------------	---------
		214	None	-GLSL-SLLL-LLLALLLLSLGG-TL-GDVGS-VVAPF	-PP-------R-SP----SPKE-TKSSMSCF-DV----D-S-D-P--------------RD-S--M-V-KS------P-RR-	PPASASQQAAASAPAQAAPSASASASSQQQAPS-SQSAASSG	---------T------------------------E---N--LVV--------P--------KN-S----G---------SPA---S--V-----	-------------------------------------	---------
		215	None	-MFLV-LITF-FTFIMLTIFSSM-LM-LFLGL-LLSLT	-PL-------R-NA----NAFC-TRITNPER-CK----C-P-C-S--------------FE-E--P-P-LD------R-EE-	RRTTTKTTTTQTTRTTSTRTTTTTTTTTTTTRT-TTTTATTT	---------P------------------------D---N--EEE--------A--------NV-K----Y---------YAP---Y--Y-----	-------------------------------------	---------
		216	None	-MLLL-LSCI-LLVLGFGCMSVV-SG-ILLFM-VVIYF	-PS-------F-SH----SPIQ-SLNKIAYP-EF----E-G-E-L--------------IY-G--P-Q-FP------A-CC-	PPPPPPAPPPPPPPPAPPPPPPPPPPPAAAPPP-PAPPPPPP	---------Y------------------------S---E--SPP--------P--------VT-E----S---------RPA---R--L-----	-------------------------------------	---------
		217	None	-TVTI-TIII-ICIVLLVVTVTL-VL-TVILV-CCYVV	-AS-------Y-TV----TPTY-IMLINRSM-YL----Y-A-Y-T--------------TS-E--Q-L-FT------L-EE-	IILLAVLLLAILLIALLLILLLLLLLLLLLMIL-LLLLILLL	---------L------------------------Q---T--IVV--------M--------LK-T----D---------ITG---I--V-----	-------------------------------------	---------
		218	None	-LFFG-FVAT-ILGFVLLVFIAL-IV-LL-LF-KKHAF	-RQ-------R-GD----GVNN-LREDYPQS-SH----S-R-S-S--------------NQ-N--H-P-RY------S-YY-	HHHHMHHHHMHHQHMHHHHHHHQHHHHHHHQHH-HHHHHHHH	---------P------------------------N---G--DNS--------A--------NG-N----D---------PGR---P--Q-----	-------------------------------------	---------
		219	None	-TILV-LILI-IIFLLFLLVLLV-SL-IF-FI-YYFIL	-SR-------W-LS----LHWQ-SWIISRIS-QW----Q-R-Q-H--------------WI-K--G-H-WP------V-SS-	WWWWWWWWWWWWWWWWWWWWWWWWWWWWWWWWW-WWWWWWWW	---------Y------------------------N---M--TTT--------A--------IM-D----Y---------TPS---T--I-----	-------------------------------------	---------
		220	None	-VLVV-VFVV-VEGVIVLIAVVL-GI-IS-YL-SS-MF	-SL-------L-PS----PPLI-PM-NMRSQ-II----I-P-I-G--------------LS-T--H-R-LM------S-QQ-	AAAAAASAAAAAAAAAAAAAAAAAAAASSAAAA-AAAAAAAA	---------S------------------------V---L--KEE--------A--------EK-D----V---------RPV---R--V-----	-------------------------------------	---------
		221	None	-VVLT-LGCG-GQFICVCCFCVG-VC-VF-CL-GG-GG	-IQ-------I-GS----GCIC-YV-MTATK-SI----S-G-S-F-------M------VT-A--G-T-VN------P-II-	CCTTACAAAACTACAACTCTSTATSTTAAAACT-TATAATTC	---------S------------------------I---V--EEE--------S--------KD-T----G---------RLS---R--Y-----	-------------------------------------	---------
		222	None	-IVFV-FNKI-IGFAVSAIFTVP-LV-VY-LF-QR-PA	-TA-------T-LT----LKTT-NT-LPRHL-TT----T-P-T-F-------E------TH-K--S-S-TL------S-SS-	RRRRQRVVRQVRRRQVRRRRKRQRKRRVVVRRR-RVRRKRRR	---------F------------------------D---G--SAA--------S--------NN-T----E---------TPG---T--L-----	-------------------------------------	---------
		223	None	-SSGC-GSYL-LNMACQ-FGRST-SC-AL-RG-QQ-SL	-AH-------I-SA----SRDH-EV-NTGSQ-HL----H-A-H-R-------G------DS-R----D--E--------TT-	KKQQRKRKYRNQNKRRNQKQSQRQSQQRRRNKQ-QRQYRQQR	---------R------------------------E---E--HQQ--------H--------KF-A----Y---------EQQ---E--D-----	-------------------------------------	---------
		224	None	-FQRI-RPSI-IGLPSV-TRSFK-TS-FA-HQ-QH-RP	-HR-------D-GR----GRPN-ED-EPCSA-S-----S-A-S-P-------R------PS-L----P--E--------RR-	GGGGCGGGGCGGGGCGGGGGGGCGGGGGGGGGG-GGGGGGGG	---------V------------------------P------APP--------Q--------KK-G----T---------KYV---S--K-----	-------------------------------------	---------
		225	None	-LVIC-INGI-ILLLKG-KLELT-IK-LF-TI-TT-FQ	-SG---------LI----LLSS-EQ-FKRSQ-S-----S-P-S-M-------M------NS-G-------K--------SS-	HHHHHHASFHHHHHHSLHHHYHHHLHHHHAYHY-HSHYSHHL	---------K------------------------V------TVV--------H--------DE-Y----G---------DNS---Y--N-----	-------------------------------------	---------
		226	None	-CVPS-PFHI-IE-STL-SPRCF-VT-CL-MP-PP-HF	-QR---------DS----DRL--KP-SEGSR-S-----S-P-S-S-------Q------IP-N-------N--------SS-	AALLYTIIVYVLLAYLV-ALVLYLVLLIIILTL-LTLVVL-V	---------S------------------------Q-----------------S--------ND-S----E---------NAP---S--T-----	-------------------------------------	---------
		227	None	------------N-----Q---E-------M-------	-MP-------------------------Q-G---------A------------------I----------------------	------------------------------------------	--------------------------------------------------------------------------------P----T--------	-------------------------------------	---------
		228	None	------------N-----R---R-------G-------	-TM-------------------------R-G---------P------------------D----------------------	------------------------------------------	--------------------------------------------------------------------------------R----Y--------	-------------------------------------	---------
		229	None	------------S---------T---------------	-ST-------------------------S-S---------S------------------K----------------------	------------------------------------------	--------------------------------------------------------------------------------G----V--------	-------------------------------------	---------
		230	None	----------------------C---------------	-RK-------------------------G-H---------P-----------------------------------------	------------------------------------------	--------------------------------------------------------------------------------S----P--------	-------------------------------------	---------
		231	None	----------------------V---------------	-PG-------------------------S-R---------G-----------------------------------------	------------------------------------------	--------------------------------------------------------------------------------G-------------	-------------------------------------	---------
		232	None	----------------------G---------------	-GT-------------------------A-P---------P-----------------------------------------	------------------------------------------	--------------------------------------------------------------------------------S-------------	-------------------------------------	---------
		233	None	----------------------R---------------	-SE-------------------------R-S---------A-----------------------------------------	------------------------------------------	--------------------------------------------------------------------------------A-------------	-------------------------------------	---------
		234	None	----------------------A---------------	-SS--M----------------------P-T---------P-----------------------------------------	------------------------------------------	--------------------------------------------------------------------------------P-------------	-------------------------------------	---------
		235	None	----------------------H---------------	-AS--L----------------------S-M---------G-----------------------------------------	------------------------------------------	--------------------------------------------------------------------------------P-------------	-------------------------------------	---------
		236	None	----------------------D---------------	-SE--D----------------------G-S---------A-----------------------------------------	------------------------------------------	--------------------------------------------------------------------------------Q-------------	-------------------------------------	---------
		237	None	----------------------A---------------	-RD--L----------------------G-Q---------P-----------------------------------------	------------------------------------------	-----------------------M--------------------------------------------------------A-------------	-------------------------------------	---------
		238	None	----------------------I---------------	-LW--Q----------------------P-M---------R-----------------------------------------	------------------------------------------	-----------------------S--------------------------------------------------------G-------------	-------------------------------------	---------
		239	None	----------------------V---------------	-SV--P----------------------I-S---------W-------------------------M---------------	------------------------------------------	M----------------------V--------------------------------------------------------M-------------	-------------------------------------	---------
		240	None	----------------------E---------------	-RD--S----------------------D-A---------S-------------------------Y---------------	------------------------------------------	S----------------------A--------------------------------------------------------T-------------	-------------------------------------	---------
		241	None	MGLAK-ARQN-SIFLHLYLAIGG-IH-GLGRK-FFFRE	-SH--D---MG-YT----Y-RS-RHNKKGPA-PD----PIG-P-S------MGM-----YM-I-MDVV-LQ-M-MM-S-TT-	AAGSYAQDYYSSYAYPYLSSYSYSYSSQQAYAQ-SASYKSLY	I--------G-M---------M-G-M--------P---N--SSS--------S--------GD-D----Y---------ESA---N--K-----	-------------------------------------	---------
		242	None	CQLFT-FNQL-LLFASVSKLHQT-FS-QIFFL-TTAND	-HA--R---ED-ET----E-NP-ITNEEPMA-MT----MAS-M-Q----M-YKY-----EE-L-NSVI-EI-T-LLMA-PP-	VVATIAVVVITMVVIVIGVMIMTMIMMVVAVIS-MAMITMSI	TM-------H-A---------R-N-L--------E---N--VVV--------T--------ID-E----A---------NHD---N--L-----	-------------------------------------	---------
		243	None	YWLRH-RTTI-VGVFLFKARNWP-GL-WCVLK-TTTGT	-IS--R-MMTT-IS----I-PM-LFEQEAES-EY----EAG-E-K----N-VAV-----LS-V-SNPG-GP-K-SSCE-MM-	VVVVVVAAVVVVVVVIVAVVVVVVVVVAAAIVV-VAVVVVMV	GM-M-----N-S----M----T-YMI--------G---L--VVV--------S--------LS-Y----G---------ESE---P--F-----	-------------------------------------	---------
		244	None	YPLKY-KPPG-GKGGKSKVNLPR-DK-PVVKY-LLKIA	-PQ--H-YYPE-PS-M--P-GD-IERRIMSPMSD----SMSMS-L----G-PPP-----YP-T-NRPDMDY-T-FFLS-EE-	QQVVHQEDDEDVHQEEDVQVHVNVDVVEEDQQT-VDVDHVVH	NA-A-----D-S----D----S-DDS--------F---A--EEE---M----P--------DT-S----E---------PAG---Y--Q-----	-------------------------------------	-------M-
		245	None	IISTL-TILS-STGVGPNVTAIA-LG-IILFT-SSLVV	-SN--G-VVAI-PS-S--P-LT-NTLLISPSSPG----PSGSP-Q----A-QLP-----DH-V-LRPASQRMI-LLLHMTTM	VVLILVLLYLIQLVLTYVVQCQLQEQQLLVLLL-QVQFYQVY	YTMT-----N-V----A----S-HAH--------T---P--YYY---L----RM-------SL-A--M-Y---------LLG---Y--I-----	-------------------------------------	-------S-
		246	None	SFPPK-PYGR-RYRLLKHLPDFF-PL-FMILV-TTPGW	MLR-MA-VVVN-PS-V--PIEP-TSEEHVHSVHS----HVSVH-A----S-PSS-----KK-K-AIQVVDFTC-SSPPSPPS	LLLLLLLLLLLLLLLLFLLLLLLLLLLLLLLLL-LLLLLLQL	DLPL-----D-Q----F----S-YFP--------E---F--YYY---L----GA-------VD-E--L-T---------LSF---L--Y-----	-------MM----------------------------	-------T-
		247	None	IKQIG-IKQA-AQAIAFSGIAEV-TA-QILLI-YVQRK	ATR-LP-TPPY-SP-M--SYKH-DLDDNMKPMKS----KMGMK-Q----S-SDRM----EK-G-SIRSMIQRK-PPPGAYYA	LLLMLLLLLLLMILLLILLMLMLMLMMLLLIIM-MLMLVMLI	HAHA-----D-N----A----N-HAR--------E---V--EEE---D----YR-------ET-Y--I-G---------HPS---E--N-----	-------GT----------------------------	-------N-
		248	None	LGFGV-GLLK-KFRGRKLGSVGM-FR-GCLLG-VISWF	PAS-AS-PPTR-RI-V--RENIMCKKKDVKTVKR----KVSVK-R----G-RSGP----NK-K-SVSDVNSYN-KKKKVKKV	QQARQQQQQRQKSQRRVMQKEKQKKKKKKEATK-KQKKQKMQ	YTGA-----P-S----S----E-RSI--------T---N--MMM---R----PR-------IS-G--S-E-----M---KRA---E--K-----	-------DG--------M-------------------	-------L-
		249	None	ITRYV-YRVS-SLENGDAAFLTV-RG-TISKK-GSIHR	SQL-TS-PPDN-GH-V--GEVKIKNQKAAKSVKN----KVLVK-G----GMSNGD----QK-F-HSDDVDVTD-RRSTMKKM	AAAARAEHHYAYRAYHHAAYHYHYAYYEENHAF-YNYHHYKN	HSQS-M---L-R----A----A-NAM--------S---N--VVV---I----AW-------NN-V--H-C-----N---KGD---N--N-----	-------NE--------R-------------------	M------E-
		250	None	YPDIR-ILGD-DVDIGLGQLTFL-NG-PFPPL-KSERK	QGIMFS-QQAY-TQ-R--TWKKTNYKEERKPRKY----KRGRKMA---MGADRGD-M--PI-A-SNPGRGPAK-AAVPIKRI	GGGGGGGGGGGGGGGNTAGGGGGGGGGGGGNGG-GGGGGGYG	RPSP-A---I-I----S----P-SSI--------V---E--EEE---GM---SA-------DN-E--P-T-----G---RFR---E--K-----	-------VV--------K-------------------	A-M----E-
		251	None	WFKYG-YKAS-SSSAAIEVHAVG-TA-ITVAN-VSANW	KFSAIG-RRPE-EP-K--EQAKRSQERAKTTKIG----IKRKIGGM-DAGQARGA-S--KA-A-RGGIKKDVS-GGGPTTTT	VVAAAVAAAAIAAVAADGVAAAAAAAAAAAAVA-AAAAAAGA	SPYP-W-M-S-S----P--M-I-SPR-M------K---N--AAA---FR---PR-------TV-H--S-S-----N---TPE---N--F-----	-------VV--------E-------------------	R-A----K-
		252	None	GQFRG-RIFV-VDVAQLICRGQF-PQ-EKFSR-ASKVL	VFNKGGMSSSE-FN-K--FGKKKFSFFEKASKAR----AKRKALRS-DQGPAIGP-RMMKAMI-GPSDKGDMK-AASRRPPR	AADDDNRRSDSDDADDAAADDDDDDDDKKRDAD-DRDDDDAD	GTDS-N-N-S-S----E--V-G-HEH-G------K---R--GGG---YR---TK---M---EM-T--I-E-----Q---NPK---E--K-----	-------EE--------G-------------------	R-S----Q-
		253	None	AWILA-LLTL-LDVAIFLSLSRL-LI-RSKVF-AQAVS	TRSVMVTGDVL-TI-V--TNNNIYLILYVPPVAM-MMMAVPVATPR-RPAQGMAP-IGGNRAI-MNARVYVVD-IIMPKKKK	VVPPPPVIAPIPPVPWDDVPPPPPPPPVVVPVP-PVPPPPDP	SSYS-V-L-Q-P----P--S-E-SPA-N------H---H--KKKM--FS---AL---H---NL-G--M-Y-----M-M-SSG---P--T-----	-------AT--------P-------------------	A-D----R-
		254	None	DIFVQ-VRRG-GGYAFRTRIQIL-QF-LQSIF-PVRSN	KPTTLSQFSNP-DR-T--DEYKTSARLQVKTTRT-PPPRTRTRTPR-QQGKRDAP-TKQYRKK-SLGLTIPQS-RRRRVKKV	NNSTLNDETLDSNNLEPPNSLSLSNSSDDENNS-SESTLSPL	TPHP-FMF-D-G----P--L-R-SPP-D------I---N--RQQAM-PW--MAE---R---ME-K-TF-A-MM--K-N-SPT--AL--A-----	-------PP--M---M-N-M--MM-M------M--M-	A-K----R-
		255	None	CHRWI-WWIK-KLKPSWDVWVNR-RS-HRTWM-LAKLR	KMLRLGRGGSS-PR-R--PRQRRLHLTLRRSRRE-LLLRRRRRCTN-LPARDAGR-RRRQKLL-SRGRRSERK-VVIRRRRR	AALLLVAATLSLIALATRALILVLILLAVAIAL-LALMLLSR	GTRS-KHR-R-Y----S--S-F-GSW-D------L---E--AAASR-KK--RRR---SQ--TR-Q-MR-A-HR--Y-L-STS--EL--Q-----	-------ND--D---N-R-G--GG-G------G--N-	D-R----F-
		256	None	RYWVI-VNVI-MVLRCYFIIFHD-AC-YLWVV-TAVFP	WSAKHGVSSNR-VL-K--VFVKKYVNNVKKPKKT-TTTKKKKKIMW-CQGVADGV-KVVAWVV-NVGTKLVKS-WWWKKKKK	AARRTSTVTTVIHATRLIAITITITIIAAATTK-IAITKILS	SWTW-FRF-NMC--M-P--S-I-SPV-H------F--MR--VVVARMAM-MRGY---AN--NT-N-AQ-E-RR--I-IMKNL--VS--A-----	-------WW--T---I-C-T--VI-V------T--I-	K-V----S-
		257	None	TFYRS-RHSY-YRYTIYQPHSFD-RI-FKPIT-PPLYA	ESQWTDFDNYS-FR-W-NFFQWWHTQDYWWRWWT-AAAWWWWWANE-FSGYGAGH-WYYSEYE-AYSYWPPWC-RRRWWWWW	DDDDDDDDDDDDDDDDRRDDDDDDDDDDDDDDD-DDDDDDID	GPTP-CSC-KIA--I-P--C-V-SPT-R------H--ER--RRRRGALA-AGPC---GE--DN-N-WH-H-SG--Y-HGTRH--CN--N-----	-------PP--F---L-L-F--LF-L------F--F-	R-N----K-
		258	None	VLYLC-LDPE-EYDSIQVQLCLQ-SI-IAFMI-KLKRA	IQSEKEQCGVN-LK-E-RLCKQEENSGSEESEEN-PPPEEEEEKRV-LQDEDPES-EEQRVQD-KQGQENHENMNNNEEQEE	FFASVFMVKVNGSFVNDDFGRGAGSGGLLVAFG-GIGDKGDV	GKFKMTGS-DCC--K-N--V-S-GNS-R------K--DRA-LIIRWPSL-PWAC---AKMMDNMA-NA-TMGW--L-KNCAA--WK--K-----	-------AA--C---S-N-C--YC-C------C--S-	V-I----L-
		259	None	GTDPI-PICK-SVSRPHFCPVTR-AP-TVSPP-WTMCI	FRSMILVDDDY-DW-K-HDWHVKTYNNNKVDKVY-PPPVKVKVGPF-HRGAQPQK-LVVHFVK-PADVKVIIVG---VKSSK	-----K----------SA----------------------G-	PRDREATG-SSC--SMK--R-PMGKI-R------N--GWA-AAAWKWNS-WKGT---TNTTIHRE-VW-GTAK--P-VQFPH--NR--P----M	-------PP--S---A-C-S--SSMS------S--M-	N-V----Q-
		260	None	TF------II-IRVLE-SL-IFA-IE-FVTF--VPRMR	ALIFFIWLLQI-R--L-SR-EFLP-YFVLFELFT-RRRFLFLFVYP-FQPWPRPW-FWWQPWW-KWLWLSEFVY---FLFFL	-----G------------------------------------	DRGRALTL-Q----TNR--A-RNGR---------H--LGG-KKKAM-F---MLC---MKHHNPP---LMRHAMM-D--GRTT--MT-M-----Q	-------VI--V---I--MV--VVTV------V--V-	L-A----K-
		261	None	GG-------Y-YLYYC-RQ--GE-LC-GLFA--RKPGS	GQPPCRKRREF-G--P-GG-NPPP-PPLPPHPPF-RRRPPPPPEVG-FRLKRRRP-PNKNGKLMRRRKPNSPLA---PPPPP	-----L------------------------------------	RPEPPRMK-V----NSR--A-ISPR----R----R--DFG-IIIRA-L---AVV---AFKKEKK---TAQKMAA-V--QSRAM-AN-A-----C	---M---AA--I---I--AI--IINI------I--V-	A-A----TM
		262	None	PA-------I-VLGRL-FR--AM-SL-AGYV--RWAWW	RAQGLTGVVRF-T--G-NT-VGGR-LKPGGGGGF-NHNGGGGGSIR-LVVGVVVG-GGGVRGKVLGVGGYRGDS---GGGGG	-----T------------------------------------	PRRRSAAV-L----MGS--L-SGRS----R----Q--YNP-EEEKL-I---LPT---WVYYNVY---NPNYALP-Y--LMVVA-LS-P-----R	---F---EE--K--MV--GK--RKLK------K--T-	V-R---MLN
		263	None	VY-------KMKFPLQ-MA--YL-VQMYGRR--LVSFD	NHERQYSYYGF-S--RMKS-QRKS-STIRRERRF-GGGRRRRRPTN-FYYNYYYN-RSSPNRQEYSYSRIYRKM---KKRRK	-----P------------------------------------	EANASLWL-Y----AGS--R-AGAG----K----K--YKR-QQQAS-L---SSYMV-NHMMYEV-M-FWNMWSW-S--LGPRP-SSNH---M-K	---L---VI-WFM-SF--LF--FFQF------F--F-	S-V---AGR
		264	None	LDEKI-RIPNMNGNRRIPVNPHA-GREDANKY-SREGS	KRQNGKNQQSG-TE-NSTTGFNNKIYVSNNSNNG-NNNNNNNNGGK-QEQNQQQW-SNNYKNCKQNQNNFKNLGGGGNNNNN	KKEEQLYNQQKEQKQRQEKEQEQEQEEYYNQKEGENEQQEEQ	RWEWKGNGMVN--MGLRMMSMQLERE-KMMMMM-HMMYRMHRRREGTYGMTGAFSV-VLQQGRQEQFETAQNGT-KMSSSVYQMRSMQNM-VMC	--MGM--GG-AEG-PE-LNE--EETE--M---E--E-	RMI-M-LVA
TMD1		265	None	MYVLP-LAQKGKGAQAYGQGGHR-KASRQVMH-QRDCK	FGERRGKTTQGMAI-TKMAYIRTHFPPRTKSTKG-IIIKTRTKEEF-KARRVGVT-KRRIFIGKVITITFNRKRAAARTRKT	GGGGGMGGGGGGGGGGSGGGGGGGGGGGGGGGGFGGGGGGGG	CARAKSVYAKNR-NTPLGALADPRLTMTLAAGG-NGGTRAVKKKRGLTGTLGPPAR-FLIIKSAIPKQLEIVGL-HATFASAAAGKAAKK-YGC	--LWC--ED-PNG-EN-GDN--NNGN--C---N--N-	IGPMAMSVA
TMD1		266	None	YFYFKMFWWVAIKFCVYWTIWLA-LVYFVFIL-WLRCY	YRVFFWFWWIRSSF-FNSSLYFFWFLLNFFSFFR-KKKFFFFFPAY-FWWFWWWF-FFFYFFFFWFWFFLLFSIFFIFFFFF	LLCFYTYFFYCCFLYYYCLCYCYCYCCYYYYLCWCYCFFCCY	VLCLLIFFWPVT-LDAFCPYSNACFFCPLPLWS-YSSSRLLRKKCLWCLPWLVLCW-RPSSTFSFLFFWESFLW-RCILDGALPLTLLIF-WCF	-MCYV--KK-YLF-IL-FVL--LLPL--V---L--L-	IFVWWCWFF
TMD1		267	None	CLKICLIILILIQGLHPLLLLLM-YHVLCQSH-TSHCC	CPPCIKIKKGLDPP-CVDPVLYCCCFCYCFSCFV-VVVFCYCFDGC-LKKLRKRA-CFFLCLSIKCKFCGPCFCCCCFCFFC	TTSSNAQRNNTSNTNTNSTSNSNSNSSQQRNTSASRSNNSSN	CRGRCMKMNVCCMVDSRCWPVKSARCPCPTSKD-DDDPPSKEEECRRCRGRRGATT-FVHHCRQTQCCRIHKRR-LCCNGAPRVRCSRAAMAFA	-TRND--TPMTQAMSHMRPQM-HQTH--TMMMQ-MH-	PAVQSGNPR
TMD1		268	None	TRPSLPSNQHCHWTLGLQLTQRF-RGIRAPEV-LQGCG	DVPCFGLGGSRLTG-CGSTACCCHGCCCCCQCCR-FFFCCCCCRAD-CGGFGGGC-CLLLNFALGFGLCGGLFSVVICCCCC	PPCCISAALIPCTPIIACPCLCTCLCCTAATPCCCACLCCCA	CCCCCIFIVYLNSNIYKRTGDIYCKCIGAHRGF-PFFAHRCGGGCCCICRCCAFVV-CFGGKLGIGTCCFGFCC-SNQLNASCHCFRCSVQPAC	-SSSP--VVPNEAAGEACFEA-EDTE--PGGAE-PEM	PELCLPIAQ
TMD1		269	None	KFMLQKLYSGAGGKCLFRHVRLK-FLLGRFTL-HRALG	GTSDGNGSSQAQGR-DNQGGGNDSGFKHDNMDNT-LLLNDGDNRRG-GNNGSSSQ-DCCGGNYGSGSKDRNNALGGGDDNDD	LLIILMTVLLLILLLALILVLILILIITTVLLLLIVILLVVL	VECETLCLFARMCNLSCRFLFGSCCSGFCVAFI-QIVKLGCKKKTCCCCVCCTVVF-TFQQKQQQQGFCTQCCCMINCINGNCVCRGCKIIFPE	-GFIL--FFVLLSVFVVLILI-LLRL--FRRIL-VVI	IWGKGGRAA
TMD1		270	None	TVIDRSDVIILIMALLTAQDAVR-LLEVVLID-RADGR	YKRGPNGNNTVKNN-GCKNPGGGHRHGSGGRGGV-NNNGGGGGTNR-GNNGNNNG-GGGGRGSGNGNGGFNGNKPPPGGGGG	MMHHHFHHHHIHHMHHHHHHHHHHHHHHHHHMHVHHHHHHHH	RRVRVITLKVHWRFLAELWRSRAVELECLLLWPMRPPETLQRRRFRQFRLQRPYLY-AIPPQNKNTLLQIPTRQNCKVSGTTKLQSLKQRVRIK	-INRK--QRKKKQQRKLRKKK-KRGR--DPPQK-KRT	LRGNTAIIL
TMD1		271	None	IGLSARSDCIANILEHDTLRAHL-NHQATVLS-LLCSL	LEGRDVRIINKLTK-RKLTNRRRCLLHKRRQRRT-GGGRRRRRASI-RRVREIET-RRRRIRDRRRIRRRIRGCNNHRRRRR	TTLLLGVVLLILLTLVLILLTLILTLLVVVLTLILVLLLLLL	TYRYCVAVFHICDSDRRLRMNIRRRAGMRRRSKHTKHKPRRIIIARRSRLRRPSAQMLFEENNENEKARQEARRDVGLPSSSRRRMRRAGVCGW	-SIRK--RRLRRLLRRVRGRL-RRLR-RRAALR-LRF	ILLKLSRLR
TMD1		272	None	RFDIMLISYEVEKERYYQFTHAC-EYYVPDWR-FHAES	MTTLVFLFFVTDTF-VLDTWLIVLRQVCIISVIK-RRRIVLVILVI-LFFLFFFI-ILLWMLTLFLFLVTYLDTYYFLVIIV	AAAAAKAASAAAIAAAAAAASASASAAAAAVAAIAAASAAAA	MCTCVILVCPIWCKHKFSCLNMKTFTHARCCEHIEHHEECVRRRTVVRMCVVRMCQARIKKEKKRKAGVNKLVVRQAVLRRRACVGCASDLAMC	-ASFI-MMMKLLAKFLKALLK-LLQLMLLETKL-RLS	GRLSRTRLI
TMD1		273	None	SVNVPQVHRYTYNYNLTRHLRAD-RLHVQDFY-HRGRV	TAEMRFICFWASVL-MLSVKRMMLTTVVMMIMMT-IIIMMMMMVIM-IFVIFFFV-MIIRMITIFIFIMVLMIKIIGIMMMM	CCAATTASVTSATCTAVACATATAVAAAAATSALAAAVVAAT	KCMCHGRATVSKTLSRIWCQFLRMILRVCCCAFCCFTQQCLSNSYLVILCVLKTMTGGLKKKNKSKVLVNKRLVLEIIKSRGLCFSCINQIDDF	-IQLC-KFFWLCVWLFWGACN-CCRCGFYGGWC-WCN	VNARVQRSV
TMD1		274	0.095242	YFSCKRCVTLQLFFRFRVTTVCA-YFPFCQLA-QFRRV	ATFMSLFLLERRRC-MLRRASMMGVIGIMMIMMS-FFFMMLMMSSA-FFLFLLLA-MFFTAFRFCFLFMKCTTVFFNLMMMM	MMQQISQQNIQQHMIQHQMQFQFQFQQQQQHMQAQQQNHQQH	WAKATIGVAHFGRFNKCVQFPSKKCFRFAQQLQSQQEKVQAEEEFSGDAQGSSSVVRLLRRNKRKKGFGRKGSGSLNLNVSKNQSVQNKLVILI	-FLHH-RHHPHHPPHHPVVHR-HHFHRVGYFPHMPHP	FKYWTKSTF
TMD1		275	0.089941	FGRGLYGFMFAFYLK-YFRNLGP-FHSGFKFDRRFGDG	PPTALGGQQNPYSD-ANYSSVAAGAGGGAASAAV-VVVAAAAALTR-GGQGRGQG-AGGIRGAGGGQGAGCGTLAAASAAAA	YYFFDTYYSDYFSYDYSFYFSFNFSFFYYYSFFTFYFSAFFS	FAWAVILVLKIFKPGNGPRTSINWGPVKRRRRYLNYYPRRWGGGPWWIWRWWGWRGPGFGGKFGFRSPWSGLWWLSKAKFGFWRWDRWSPYSVG	-WAWW-KFFWFWAIWWWCPWW-WWAWPGWWWIWKWWW	GYGWSTWGP
TMD1		276	0.077412	RSYGLGGGHYGYNGGHRHHGHNNMKTGSQYEGNNHGRD	NSDPGGPGGVFLGG-RGLGIKKRGKGGGRRNRRYMGGGRRGRRGGN-PGGPGGGP-PPPRQPYPGPGPRAGRNIAAVRRKRR	GGGGGAGGSGGGSGGGSAGGSGGGSGGGGGSGGGGGGSAGGS	PAFAKGGGRGRKGRYGAVGPRLGFAKPWLGIIKIHKVNRAVGGGLVVLVTVVNAGWGSGGGFVGVAIKVKGGVVTKCKGNNLLGIGVVKGGAAA	-RIGG-GGGLGGVIGGLASGL-GGIGGGGRRLGRLGI	YWSYHTFYG
TMD1		277	0.077049	CKRRHPRNRKLKKRVTWRPRHGPEERYKRRRRRKQPRF	SEPHLRDRRKSKGR-QKKGGQQQFTKQGQQPQQSTPPPQQHQQMSN-DRRDRRRS-NDDRTDQDRDRDQKRDKASSVQQQQQ	RRHHNSQQNNRHARNQNHRHEHNHNHHQQQSRHGHQHNSHHN	VTPSSFSVASWWGCDAALVRKPAPAVCILLFTKPIKRDEFPAAAAPPPPAPPAAFAYIISSVRSRSMVPFSSPPSFQYTYGRPLPSFPQRLRRK	-FPPPMVTTGPPCGPPGMVPG-PPPPYTPFFGPSGPG	ATYSPQRTV
TMD1		278	0.086767	RGIFYFFKLPIPIKCRKLTLLALSRNDGAWHCFMRCCC	GDIATLAFFTLIDI-KFIDTKTKYKPPYKTIKTIADDDTKGKTIGG-ALFAFLFPMTVVKGAIALVFAKPLICVCCSSKTTK	TTTTAFTTIATTVTATITTTVTVTITTTTTVGTLTTTIPTTV	LYVFITISLALLCLKCKVGRRVCVKFCPFASVYISYYKNAVFFFFVVRVAVVCYQPVMYIIHLLVIVFVVIIVVLCKCLLCTVAVNSVIIIIIA	IFFLLWGIIIIITVIIVHCIV-IIAILLIVVVISIIV	SIVLYVFVI
TMD1		279	0.071835	HTKTLAMLFNLNLNVNYFFTLRGYLHSTVKCSYFSRNG	VWIAIVRIVTVLSI-GALSAPGGKYYFYGGAGGVSWWWGGGGGLRV-GIIKIIIRVGRRPVKWRIRIRGLQGFLFFMGGGGG	AAASFLAAMFMSMAFATAASMSLSMSSSAAMTAFSASMLSSM	FFLFPYMYGWPPVTFFYIWIRIFLYYAVWWWFRLHRKLLWVCCCVLLILWLLFVWLTIFFFLLFLFLYLRFMLLFSIMLPFLVWLGWLVTDITF	IHVTTWFFFAIILVTIAGAIA-IIVITFISSIIGAII	YYFVFVIWL
TMD1		280	0.053737	PDFRFYRVHPAPYPLHWHITHDQVSTPHQLIAQINYSS	FNPVSFSFFVVIVM-IIIVMIVVNLRQRIVQIVVVRRRVIVIVIIF-SFFSFFFAIISSIFSPSFSFSIWMLVTLLVVVVVV	TTLILLFFLLLIPTLVLLTILILILIIYFFPTILIFILLIIL	IPFPVYIYSFVVYTRLFVVFSYLFFTVLIIIVFFIFVMIVFEEEYVFVVVFVLDIGVLIIILPIPIVTFLIIVFPAFQRVLPFIISIFIVAMIL	KWSAAPSAAIAAIIAAIFLAI-AACALLTVLIAFIAI	AITPRTLVG
TMD1		281	None	--------------N-----------------------	-DD----G----------------------L-------------G---G---------------G-G---------------	------------------------------------------	----------------------------------------------------------------------------------------------	-------------------------------------	---------
TMD1		282	None	--------------L-----------------------	-QR----P----------------------Q-------------A---P---------------P-P---------------	------------------------------------------	----------------------------------------------------------------------------------------------	-------------------------------------	---------
TMD1		283	None	--------------D-----------------------	-LN----D----------------------R-------------Q---D---------------D-D---------------	------------------------------------------	----------------------------------------------------------------------------------------------	-------------------------------------	---------
TMD1		284	None	--------------Q-----------------------	-DT--G-VG---------------------Q-------------I---AG-G-G----------V-V---------------	------------------------------------------	----------------------------------------------------------------------------------------------	-------------------------------------	---------
TMD1		285	None	--------------L-----------------------	-QS--P-RP---------------------M-------------A---KP-P-P----------A-R---------------	------------------------------------------	----------------------------------------------------------------------------------------------	-------------------------------------	---------
TMD1		286	None	--------------L--T--------------------	-NN--D-SD---------------------S-------------E---SD-D-D----------S-S---------------	------------------------------------------	----------------------------------------------------------------------------------------------	-------------------------------------	---------
TMD1		287	None	--------------F--R--------------------	-RA--A-LV---------------------N-------------D---LA-V-V----------M-L---------------	------------------------------------------	----------------------------------------------------------------------------------------------	-------------------------------------	---------
TMD1		288	None	--------------Q--N--------------------	-QS--R-GR---------------------E-------------A---LR-R-R----------F-A---------------	------------------------------------------	----------------------------------------------------------------------------------------------	-------------------------------------	---------
TMD1		289	None	--------------R--C--------------------	-SP--S-LS--S-----S------------E-------------E---FS-S-S----------L-L---------------	------------------------------------------	----------------------------------------------------------------------------------------------	-------------------------------------	---------
TMD1		290	None	F-Y-R-Y-QLALKIRT-TV-T-L-S---THY-FYTF-V	YIIF-ILTLELARA-FTA--NFF-SL-VFFNFFF-IIIFFFFF-LY-LSLLIGLA-FLLNYL-LSLTLF-SVRF--LLFFFF	AAVVLGLVVLAVLALLIVAVIVLVVVVLILLAV-VLVVVVVL	-----AL-IHIS-G-LP--GG-L---R-P-P---G---SP-HHH---N-P--LVPIPL-FFPVF-F--ILFL---IGINIFV-P-R--GLSILP	-G----LFF------------R----PI-PP--S---	-V-ILGP-L
TMD1		291	None	FVVYT-TFRLPLKFNFLFLSRLV-YF-FLLQATLFVSV	FIGY-LPIAQFILR-YPIR-VYYFVI-YYYMYYA-MMMYYAYY-RF-FVYLFPFF-YLAVLVGITFILYLSSTL--IPYYYY	AAAAVMCNVVGALAVYIAAATAVAIAAYYHLAA-ANALVAAV	-LI--VL-MYFF-LRFL-PLI-F---W-VPVIL-IL--RVIAAA--IVIVI-ASVIIV-IIVFIVI--TPIL---PWIVFAL-V-SP-VLYLFL	-P-I--PSS------------L----IT-VV--V---	-P-LLAI-L
TMD1		292	None	SIVTR-TYNIAISICIVIHLNVY-MI-VLVVMYHIMCA	TSNILILSLILLLQ-LGLL-VLLFLL-ILLRLLM-TTTLLLLL-MT-LAVVLDLF-VVVMTVNVLLFLLGQFAA--VMLLLL	YYYYLGHHYLFYYYLHYYYYYYLYYYYHHHYFY-YHYYYYYY	-AA--VV-ILII-YKIV-VLCVI---L-LVIYA-NA--VLASSS--TVVIT-VLITLL-VVFFVFV--FVVV-I-AVAAAVF-I-FVVRLIIVV	-L-G--VTT------------I----LF-VV--P---	-L-CIII-G
TMD1		293	None	SLPTNPKSNILIHAFVPILTYLL-GV-LHPVRIIYIRP	VNTNITTLTIIIHT-TQIL-TTTSVT-STTPTTF-LLLTTTTT-PV-SLTSTVTT-TTTSLTNTLTLTTVYTTS--ITTTTT	LLFLLAVIVLLLMLLLLFLLVLLLVLLIIILLL-LILVLLLL	-FS--VL-LPLV--VMF-LPFLM---P-VIIPV-FV--AILAAA--FLLFF-VSFKSS-FFFIFFF--VFFL-T-APLLLVV-F-SLNNWFYYV	-T-I--TII------------V----SI-IV--V---	-V-IPPV-Y
TMD1		294	None	ISVKHLTGFFRLLFVLGLLRAGI-YL-SQLYSTLLFIA	VGTVVVLIIELIDG-LNIH-GMLMLI-VLLPLLI-SSSLLLLL-SI-TIMVMRIL-VVIIVIVLIVIILLKGFF--GLLLLM	LLIVLLVILLMILLLALILILILILIIVVILLV-IIILLIIL	-VV--VG-IAAS--LTV-FVLIT---A-VFIGS-AS--IIVMMM--VLVIV-LTIRVI-FFIFFIF--VFFG-F-LVSVFLL-I-NILTFHLLN	-A-I--VTT------------N----VG-VV--T---	-V-CFIL-G
TMD1		295	None	NVFTTVGWFMAMLLVHFHLLFVL-FH-ILFLLLLHFGA	LTAIAFLVCDSGRI-FIGD-IVFAVV-VFVPFVV-VVVVFLFI-RL-VFFSFSFA-CFFILLFLAFVFFLASTL--SVFVVF	GGAAHHSVFHGAHGHLLAGAFAHAFAAAASHGA-AAAFHAAH	-YI--NV-VFLI--TMY-ILLIMI--L-IISLF-FF--NTVSSS-IVIVAVILTNVLV-IIFIVFV--VIIVIV-IVLLVLSVAIYIVSGEFGF	-I-Q--VMM------------F----LY-LL--V---	-L-ILFG-T
		296	None	--------------------------------------	-FR----A----S-----R-----------S-------------G---V---------------G-A---------------	------------------------------------------	-----Y----------------------------------------------------------------------------------------	-------------------------------------	---------
		297	None	--------------------------------------	-PS---------R-----S-----------R-------------T-------------------------------------	------------------------------------------	-----G----------------------------------------------------------------------------------------	-------------------------------------	---------
		298	None	--------------------------------------	-QI---------G-----R-----------G-------------E-------------------------------------	------------------------------------------	----------------------------------------------------------------------------------------------	-------------------------------------	---------
		299	None	--------------------------------------	-SG---------T-----G-----------T-------------M-------------------------------------	----------------S-------------------------	----------------------------------------------------------------------------------------------	-------------------------------------	---------
		300	None	--------------------------------------	-SE---------A-----T-----------E-------------T-------------------------------------	----------------C-------------------------	----------------------------------------------------------------------------------------------	-------------------------------------	---------
		301	None	--------------------------------------	-AS---------P-----A-----------M-------------E-------------------------------------	----------------C-------------------------	----------------------------------------------------------------------------------------------	-------------------------------------	---------
		302	None	--------------------------------------	-PA---------T-----P-----------T-------------Q-------------------------------------	----------------G-------------------------	----------------------------------------------------------------------------------------------	-------------------------------------	---------
		303	None	--------------------------------------	-QK---------H-----T-----------E-------------E-------------------------------------	--------F-------S--------------------N----	----------------------------------------------------------------------------------------------	-------------------------------------	---------
		304	None	--------------------------------------	-EL---------L-----H-----------Q-------------T-------------------------------------	--------V-------T-------F------------V----	----------------------------------------------------------------------------------------------	-------------------------------------	---------
		305	None	--------------------------------------	-EL---------N-----L-----------E-------------M-------------------------------------	--------V-------S-------V------------V----	----------------------------------------------------------------------------------------------	-------------------------------------	---------
		306	None	--------------------------------------	-AR---------L-----N-----------T-------------E-------------------------------------	--RK----S--K----TK-K-K-KVKK-----K-K-KS-KK-	----------------------------------------------------------------------------------------------	-------------------------------------	---------
		307	None	--------------------------------------	-PD---------G-----L-----------L-------------R-------------------------------------	--GG--KDK--G---RSG-GTG-GDGGKKK--G-GKGK-GG-	----------------------------------------------------------------------------------------------	-------------------------------------	---------
		308	None	--------------------------------------	-PK---------N-----G-----------D-------------M-------------------------------------	MMVVQ-WYGQKQQMQWKVMQGQQQGQQWWYQML-QYQGLQQQ	----------------------------------------------------------------------------------------------	-------------------------------------	---------
		309	None	--------------------------------------	-SE---------N-----N-----------R-------------T-------------------------------------	GGNNE-NAIEGDPGESQDGDQDGDKDDNNGPGS-DHDLDDDG	----------------------------------------------------------------------------------------------	-------------------------------------	---------
		310	None	--------------------------------------	-RR---------F-----N-----------I-------------A-------------------------------------	AAPPI-AAIIAVVAIALPAVIVIVEVVAAAIAP-VAVLIVVL	----------------------------------------------------------------------------------------------	-------------------------------------	---------
		311	None	--------------------------------------	-GH---------K-----F-----------T-------------N-------------------------------------	QQDNP-DDDPRDAQPDYDLDPDPDDDDDDDNFN-DDDDSDDP	----------------------------------------------------------------------------------------------	-------------------------------------	---------
		312	None	--------------------------------------	-TN---------Q-----K-----------A-------------T-------------------------------------	NNLMV-PYIVLMINVVVLNMVMVMVMMPPFVNL-MFMIVMMV	----------------------------------------------------------------------------------------------	-------------------------------------	---------
		313	None	--------------------------------------	-EQ---------G-----Q-----------N-------------S-------------------------------------	HHQPDHDNDDQMDHDDDQNMDMDMDMMDDEDHQ-MDMDDMMD	----------------------------------------------------------------------------------------------	-------------------------------------	---------
		314	None	--------------------------------------	-FP---------V-----G-----------T-------------P-------------------------------------	LLDDVLVAYVIDELVSEDLDSDVDQDDVVCSLD-DVDCLDDC	----------------------------------------------------------------------------------------------	-------------------------------------	---------
		315	None	--------------------------------------	-TS---------S-----V-----------S-------------I-------------------------------------	TTRRVTPLVTTQKTTPSRTQPQIQPQQPPLKTK-QPQRRQQQ	----------------------------------------------------------------------------------------------	-------------------------------------	---------
		316	None	--------------------------------------	-DQ---------Q-----S-----------P-------------N-------------------------------------	DDGSDDDDDDDNDDDDDGDNDNDNDNNDDDDDY-NDNDDNND	----------------------------------------------------------------------------------------------	-------------------------------------	---------
		317	None	--------------------------------------	-PP---------D-----Q-----------S-------------G-------------------------------------	IIGAQINIPPKGTIPNNGIGPGTGPGGNNNSVG-GNGPDGGP	----------------------------------------------------------------------------------------------	-------------------------------------	---------
		318	None	--------------------------------------	-IH---------P-----D-----------H-------------F-------------------------------------	NNMMQNDEKQEMDNQDCMNMTMFMHMMDDDQNM-MEMKQMMN	----------------------------------------------------------------------------------------------	-------------------------------------	---------
		319	None	--------------------------------------	-IL---------P-----P-----------G-------------F-------------------------------------	GGTTGGGGGGGTGGGGDTGTGTGTQTTGGGGGT-TGTGQTTG	----------------------------------------------------------------------------------------------	-------------------------------------	---------
		320	None	--------------------------------------	-PN---------Q-----P-----------H-------------P-------------------------------------	DDAPHDRRRHDPHDHRRADPKPHPRPPRRRHDP-PRPRHPPR	----------------------------------------------------------------------------------------------	-------------------------------------	---------
		321	None	--------------------------------------	-DL---------R-----Q-----------Y-------------T-------------------------------------	TTLLTTSSTTNLTTTTTLTLTLTLTLLSSSTTL-LSLTTLLT	----------------------------------------------------------------------------------------------	-------------------------------------	---------
		322	None	--------------------------------------	-RG---------S-----R-----------P-------------S-------------------------------------	AAMMGAPPAGAMAAGPSMAMAMAMAMMPPPSAM-MPMSPMMA	----------------------------------------------------------------------------------------------	-------------------------------------	---------
		323	None	--------------------------------------	-NV---------P-----S-----------A-------------S-------------------------------------	LLWWLLLLLLLWLLLLLWLWLWLWLWWLLLLLW-WLWLLWWL	----------------------------------------------------------------------------------------------	-------------------------------------	---------
		324	None	--------------------------------------	-TS---------L-----P-----------G-------------V-------------------------------------	HHASMHHHLMMAMHMHHAHAHAMAQAAHHHMHS-AHALMAAH	----------------------------------------------------------------------------------------------	-------------------------------------	---------
		325	None	--------------------------------------	-SA---------S-----L-----------S-------------T-------------------------------------	WWAAWWWWWWWAWWWWWAWAWAWAWAAWWWWWS-AWAWWAAW	----------------------------------------------------------------------------------------------	-------------------------------------	---------
		326	None	--------------------------------------	-NS---------F-----S-----------L-------------D-------------------------------------	AAWYAAAAAAAYAAAAAWAYAYAYAYYAAAAAY-YAYAAYYA	----------------------------------------------------------------------------------------------	-------------------------------------	---------
		327	None	--------------------------------------	-AS---------R-----F-----------T-------------S-------------------------------------	AAKKASAAAAARAAAAAKARARARTRRAAAAAK-RARASRRA	----------------------------------------------------------------------------------------------	-------------------------------------	---------
		328	None	--------------------------------------	-SQ---------S-----R-----------D-------------V-------------------------------------	YYIVYYYYYYFTYYYYYVYTYTYTYTTYYYYYV-TYTYYTTY	----------------------------------------------------------------------------------------------	-------------------------------------	---------
		329	None	--------------------------------------	-PN---------G-----S-----------S-------------R-------------------------------------	KKSNKKKNQKKHQKKKQCKHQHKHQHHKKKQKS-HKHQHHHQ	----------------------------------------------------------------------------------------------	-------------------------------------	---------
		330	None	--------------------------------------	-FG---------F-----G-----------V-------------P-------------------------------------	GGASGGGGGGGSGGGGGAGSGSGSASSGGGGGS-SGSGGSSG	----------------------------------------------------------------------------------------------	-------------------------------------	---------
		331	None	--------------------------------------	-GH---------L-----F-----------R-------------L-------------------------------------	HHLLYHFFDFKVDHFFDLHVDVFVDVVFFNDHL-VYVDNVVD	----------------------------------------------------------------------------------------------	-------------------------------------	---------
		332	None	--------------------------------------	-ND---------K-----L-----------P-------------Q-------------------------------------	AADDPPATSPCDAAPALDADPDPDADDAAAAPD-DPDSEDDA	----------------------------------------------------------------------------------------------	-------------------------------------	---------
		333	None	--------------------------------------	-TI---------T-----K-----------L-------------S-------------------------------------	DDPPAEDELAEPLDADLPDPNPQPLPPDDDLDP-PDPLPPPL	----------------------------------------------------------------------------------------------	-------------------------------------	---------
		334	None	--------------------------------------	-TS---------S-----T-----------Q-------------P-------------------------------------	LLVTLLSTTCLTSLCTTVLTTTCTTTTSSTSLT-TTTTITTS	----------------------------------------------------------------------------------------------	-------------------------------------	---------
		335	None	--------------------------------------	-SQ---------K-----S-----------G-------------V-------------------------------------	IIRRVIIVVVTRVIVIIRMRVRVRVRRVIIVVR-RIRVTRRV	----------------------------------------------------------------------------------------------	-------------------------------------	---------
		336	None	--------------------------------------	-RR---------G-----K-----------M-------------D-------------------------------------	RRLLDRRRADRLDRDRNLRLELDLELLRRRDRL-LRLANLLD	----------------------------------------------------------------------------------------------	-------------------------------------	---------
		337	None	--------------------------------------	-SS---------E-----G-----------S-------------A-------------------------------------	LLLLLLLLALLLLLLLALLLALLLNLLLLLLLL-LLLECLLV	----------------------------------------------------------------------------------------------	-------------------------------------	---------
		338	None	--------------------------------------	-VP---------H-----E-----------S-------------R-------------------------------------	LLLLFLLLLFLLLLFLLLLLLLFLLLLLLLLLL-LLLLLLLL	----------------------------------------------------------------------------------------------	-------------------------------------	---------
		339	None	--------------------------------------	-GL---------P-----H-----------D-------------N-------------------------------------	LMTTLLLLILITILLLLTMTLTLTLTTLLLLMT-TLTLLTTL	----------------------------------------------------------------------------------------------	-------------------------------------	---------
		340	None	--------------------------------------	-ES---------E-----P-----------T-------------I-------------------------------------	YYLLRYFFKRYFRYRVKLYFKFRFKFFFYFKYL-FFFKRFFR	----------------------------------------------------------------------------------------------	-------------------------------------	---------
		341	None	--------------------------------------	-SF---------R-----E-----------G-------------N-------------------------------------	SSGGWSLRFWSNHSWLFGSNFNWNFNNLLMHSG-NRNFWNNW	----------------------------------------------------------------------------------------------	-------------------------------------	---------
		342	None	--------------------------------------	-AL---------P-----R-----------H-------------V-------------------------------------	GGAAGGDDNGGVGGGDGAGVDVGVNVVGDDGGA-VDVGGVVG	----------------------------------------------------------------------------------------------	-------------------------------------	---------
		343	None	--------------------------------------	-KS---------D-----P-----------F-------------E-------------------------------------	VVNSAAAAAAFSAVACANVSASASASSAAAAIC-SASAASSS	----------------------------------------------------------------------------------------------	-------------------------------------	---------
		344	None	--------------------------------------	-LP---------S-----D-----------Q-------------M-------------------------------------	DDPHHDYCSNNVSDNRDPEVDVSVDVVYYNSDS-VSVSDIVD	----------------------------------------------------------------------------------------------	-------------------------------------	---------
		345	None	--------------------------------------	-LP---------R-----S-----------H-------------N-------------------------------------	LLSSALRQVVPNVLVYVALNVNVNVNNRRQPLG-NQNIVNNV	----------------------------------------------------------------------------------------------	-------------------------------------	---------
		346	None	--------------------------------------	-HN---------D-----R-----------S-------------K-------------------------------------	QQLLNTGNKNKLNQNTSMQLRLHLKLLGGVNQA-LGLKLLLK	----------------------------------------------------------------------------------------------	-------------------------------------	---------
		347	None	--------------------------------------	-DR---------H-----D-----------I-------------D-------------------------------------	KKAAAKRRIAQGSKALKVKGVGAGNGGRRRTKQ-GRGIAGGI	----------------------------------------------------------------------------------------------	-------------------------------------	---------
		348	None	--------------------------------------	-RN---------E-----H-----------I-------------Y-------------------------------------	TTDDVAQQAAKDTTAAIDTDVDTDADDQQQKPD-DQDATDDT	----------------------------------------------------------------------------------------------	-------------------------------------	---------
		349	None	--------------------------------------	-DG---------R-----E-----------V-------------R-------------------------------------	DDHNDDDDDDDKDDDDDYDKDKDKDKKDDDDDK-KDKDDKKD	----------------------------------------------------------------------------------------------	-------------------------------------	---------
		350	None	--------------------------------------	-RG---------L-----R-----------D-------------E-------------------------------------	NNTLENKNEENYNNEKKTNYTYEYDYYKKKDNF-YKYTEYYT	----------------------------------------------------------------------------------------------	-------------------------------------	---------
		351	None	--------------------------------------	-VQ---------S-----L-----------K-------------E-------------------------------------	FFHHGFETGGFHAFGENHFHGHQHAHHEENAFY-HEHEDHHQ	----------------------------------------------------------------------------------------------	-------------------------------------	---------
		352	None	--------------------------------------	-YE---------S-----S-----------S-------------S-------------------------------------	GGGGGGGGGGGKGGGGLGGKGKGKGKKGGGGGG-KGKGKKKG	----------------------------------------------------------------------------------------------	-------------------------------------	---------
		353	None	--------------------------------------	-KH---------A-----S-----------Y-------------P-------------------------------------	SSNNLSCCFLQNMSLCFNSNFNFNFNNCCCLSN-NCNFMNNF	----------------------------------------------------------------------------------------------	-------------------------------------	---------
		354	None	--------------------------------------	-IR---------A-----A-----------K-------------T-------------------------------------	TTTTTTTTTTTTTTTTITTTTTTTTTTTTTTTT-TTTTTTTL	----------------------------------------------------------------------------------------------	-------------------------------------	---------
		355	None	--------------------------------------	-TD---------S-----A-----------D-------------T-------------------------------------	PPAAPPPPPPSAPPPAPAPAPAAAAAAPPPPPA-APAPPAAP	----------------------------------------------------------------------------------------------	-------------------------------------	---------
		356	None	--------------------------------------	-PS---------S-----S-----------L-------------P-------------------------------------	LLLLLLLLLLLLLLLLLLLLLLLLLLLLLLLLL-LLLLLLLL	----------------------------------------------------------------------------------------------	-------------------------------------	---------
		357	None	--------------------------------------	-QR---------P-----S-----------S-------------P-------------------------------------	HHHHHHHHHHHHHHHHHHHHHHHHHHHHHHHHH-HHHHHHHH	----------------------------------------------------------------------------------------------	-------------------------------------	---------
		358	None	--------------------------------------	-HN---------V-----P-----------N-------------R-------------------------------------	LLWWWLWWWWLWWLWWWWLWWWWWWWWWWWWLW-WWWWWWWW	----------------------------------------------------------------------------------------------	-------------------------------------	---------
		359	None	--------------------------------------	-LH---------S-----V-----------L-------------S-------------------------------------	AAAAAAAAGAAAAAAAAAAAAAAAGAAAAAAAA-AAAGSAAG	----------------------------------------------------------------------------------------------	-------------------------------------	---------
		360	None	--------------------------------------	-DE---------N-----S-----------P-------------P-------------------------------------	CCIILAAVTLSVACLAFICVTVLVTVVAAAVCI-VAVTIVVI	----------------------------------------------------------------------------------------------	-------------------------------------	---------
		361	None	--------------------------------------	-LR---------V-----N-----------S-------------T-------------------------------------	LLLIVLIIVVLLVLVIMLLLVLVLVLLIIIVLK-LLLVVLLV	----------------------------------------------------------------------------------------------	-------------------------------------	---------
		362	None	--------------------------------------	-GL---------L-----V-----------P-------------R-------------------------------------	SSAAKSRKKKSAKSKKKASAKAKAKAARRRRSA-AKAKGAAN	----------------------------------------------------------------------------------------------	-------------------------------------	---------
		363	None	--------------------------------------	-AS---------K-----L-----------I-------------T-------------------------------------	GGREGGGEGGGGGGGGGRGGGGGGGGGGGGGGK-GGGGGGGG	----------------------------------------------------------------------------------------------	-------------------------------------	---------
		364	None	--------------------------------------	-NS---------S-----K-----------K-------------S-------------------------------------	NNNNSSNNQSDNNNSNYNNNHNSNSNNNNNNNN-NNNQNNNS	----------------------------------------------------------------------------------------------	-------------------------------------	---------
		365	None	--------------------------------------	-HA---------E-----S-----------T-------------R-------------------------------------	LLASLALVPTLTKLTGKAMTPTPTITTLLYRSH-TVTPLTTR	----------------------------------------------------------------------------------------------	-------------------------------------	---------
		366	None	--------------------------------------	-NG---------K-----E-----------P-------------S-------------------------------------	QQTTPKEEHPLTVQPETTTTHTGTPTTEEEVLV-TETHKTTN	----------------------------------------------------------------------------------------------	-------------------------------------	---------
		367	None	--------------------------------------	-IS---------P-----K-----------R-------------F-------------------------------------	CCAACCAAVCTVSCCAVACVVVCVVVVSAVCCA-VAVVCVVS	----------------------------------------------------------------------------------------------	-------------------------------------	---------
		368	None	--------------------------------------	-ES---------A-----P-----------S-------------R-------------------------------------	VVIIVVCCLIVIIVICLIVILIIIMIICCCIVV-ICILMIIL	----------------------------------------------------------------------------------------------	-------------------------------------	---------
		369	None	--------------------------------------	-KP---------P-----A-----------F-------------S-------------------------------------	KKSSLETTKQQSMKQTKSRSKSLSDSSTTTRKN-STSKKSSA	----------------------------------------------------------------------------------------------	-------------------------------------	---------
		370	None	--------------------------------------	-SG---------K-----P-----------R-------------S-------------------------------------	IITTKIVLYKLLHIKVVTLLALKLLLLVVVRII-LVLYLLLR	----------------------------------------------------------------------------------------------	-------------------------------------	---------
		371	None	--------------------------------------	-DS---------G-----K-----------S-------------F-------------------------------------	LLLLLLLLLILLLLILLLLLLLLLLLLLLLLLL-LLLLILLL	----------------------------------------------------------------------------------------------	-------------------------------------	---------
		372	None	--------------------------------------	-PI---------N-----G-----------S-------------L-------------------------------------	CCVVICVVIICLVCILAVCLILILILLVVVISV-LVLILLLI	----------------------------------------------------------------------------------------------	-------------------------------------	---------
		373	None	--------------------------------------	-SE---------L-----N-----------F-------------M-------------------------------------	EELHEQQHQEEEEEEQGLEEEEEEKDEQQHEEM-EHEQKDDE	----------------------------------------------------------------------------------------------	-------------------------------------	---------
		374	None	--------------------------------------	-QK---------G-----L-----------L-------------P-------------------------------------	KKKHYNAADYQAAKYGAKKAHAYAHAAAAAAKS-AAADEAAE	----------------------------------------------------------------------------------------------	-------------------------------------	---------
		375	None	--------------------------------------	-RQ---------K-----G-----------M-------------R-------------------------------------	RRGGGSGGGGDGGRGGGSSNGGGGGGGGGGGSG-GGGGGNNG	----------------------------------------------------------------------------------------------	-------------------------------------	---------
		376	None	--------------------------------------	-SS---------N-----K-----------P-------------M-------------------------------------	NNKAAQKTAAGAANASSKQASAAASAGKKTAKA-ATGAGA-S	----------------------------------------------------------------------------------------------	-------------------------------------	---------
		377	None	--------------------------------------	-PR---------Y-----N-----------G-------------N-------------------------------------	LLASDIKKDDVNSLDANALNDNDNDNNKKKDID-NKNDINAD	----------------------------------------------------------------------------------------------	-------------------------------------	---------
		378	None	--------------------------------------	-LT---------E-----Y-----------R-------------E-------------------------------------	EENLKSEEFRDVLERCISDVVVRVFVVEDEIEL-VQVFPVNM	----------------------------------------------------------------------------------------------	-------------------------------------	---------
		379	None	--------------------------------------	-SV---------Y-----E-----------S-------------S-------------------------------------	LLMDFLDEFYIDDLYVFLLDFDFDFDDDDETLH-DEDFCDVY	----------------------------------------------------------------------------------------------	-------------------------------------	---------
		380	None	--------------------------------------	-FS---------F-----Y-----------N-------------G-------------------------------------	EEEVAQLLQANAAEALADEALAAAQAALLLAEI-ALAQTADA	----------------------------------------------------------------------------------------------	-------------------------------------	---------
		381	None	--------------------------------------	-LK---------T-----F-----------D-------------I-------------------------------------	PPVPKPMIKKLQKPKTKVPQKQKQTQQMMTKPP-QTQKAQAK	----------------------------------------------------------------------------------------------	-------------------------------------	---------
		382	None	--------------------------------------	-SS---------G-----T-----------G-------------T-------------------------------------	RRPNTRILTTENERTYNPRNNNTNTNNVVLDKN-NVNTVNQS	----------------------------------------------------------------------------------------------	-------------------------------------	---------
		383	None	--------------------------------------	-LR---------N-----G-----------Q-------------G-------------------------------------	DDNIRDTKNRDIEDRTDNDINIQINIVQKKGDN-IKVDTINS	----------------------------------------------------------------------------------------------	-------------------------------------	---------
		384	None	--------------------------------------	-QL---------------N-----------L-------------S-------------------------------------	KKLRDKDDDDHKAKDDQLKKDKTKDKKDDDEKQ-KDKTAKID	----------------------------------------------------------------------------------------------	-------------------------------------	---------
		385	None	--------------------------------------	-NG---------------------------S-------------N-------------------------------------	NNRDGNKNNGNGGNGVGRNGGGGGGGGNKSGNG-GKGGNGKG	----------------------------------------------------------------------------------------------	-------------------------------------	---------
		386	None	--------------------------------------	-GK---------------------------Q-------------R-------------------------------------	GGGEKGTTKKGEKGKTKGGEKEKEKEETTGRGF-EAEKLEGK	----------------------------------------------------------------------------------------------	-------------------------------------	---------
		387	None	--------------------------------------	-NN---------------------------N-------------E-------------------------------------	KKDTTKGGDTNSTKTGDEKTNSTSNSSGGGTKT-SGSDSTET	----------------------------------------------------------------------------------------------	-------------------------------------	---------
		388	None	--------------------------------------	-TY---------------------------R-------------I-------------------------------------	TTTPPTLSCPTAPTPSSTTPAPPACPALLFATP-AFACGPTP	----------------------------------------------------------------------------------------------	-------------------------------------	---------
		389	None	--------------------------------------	-AE---------------------------S-------------E-------------------------------------	PPPMAPTTFAPLRPATFPPLLLSLFLLTTTRPF-LNLFQLPH	----------------------------------------------------------------------------------------------	-------------------------------------	---------
		390	None	--------------------------------------	-PY---------------------------T-------------G-------------------------------------	LVLTVLPPVILDDLIPELIDMDVDTDDPPPDLS-DPDALDLV	----------------------------------------------------------------------------------------------	-------------------------------------	---------
		391	None	--------------------------------------	-EF---------------------------E-------------G-------------------------------------	MMTLVGALIVKLMMVAVSMLILTLILLAAVMGM-LFLIKLDM	----------------------------------------------------------------------------------------------	-------------------------------------	---------
		392	None	--------------------------------------	-PL---------------------------G-------------E-------------------------------------	LLMLALQKAALAALAQAMLAAAAAGAAQQEALI-AQAATA-A	----------------------------------------------------------------------------------------------	-------------------------------------	---------
		393	None	--------------------------------------	-RG---------------------------A-------------K-------------------------------------	AALGGALLEEAKEAELKLAKQKKKKKKLLLVAS-KLKQPKLA	----------------------------------------------------------------------------------------------	-------------------------------------	---------
		394	None	--------------------------------------	-DN---------------------------E-------------L-------------------------------------	QQQREVAAEEKQEQEADEQQEQEQEQQAAAEKK-QAQEWQAE	----------------------------------------------------------------------------------------------	-------------------------------------	---------
		395	None	--------------------------------------	-NT---------------------------K-------------Q-------------------------------------	SSPHMNASMMGRLSMIMSARMRLRLRRAANLSD-RSRMARKM	----------------------------------------------------------------------------------------------	-------------------------------------	---------
		396	None	--------------------------------------	-R----------------------------L-------------S-------------------------------------	HHHINHEDSKRKRHKDNQHKNKNKYKKDDDKHK-KDKNLKQN	----------------------------------------------------------------------------------------------	-------------------------------------	---------
		397	None	--------------------------------------	-A----------------------------S-------------A-------------------------------------	RRLGTRKKNTKNGRTKCTQNTNTNSNNKKKSRT-NKNTANRT	----------------------------------------------------------------------------------------------	-------------------------------------	---------
		398	None	--------------------------------------	-H----------------------------S-------------A-------------------------------------	NNGATYNGTTYVLNTGYGHVQVEVIVVNSGLHP-VGVVSVKT	----------------------------------------------------------------------------------------------	-------------------------------------	---------
		399	None	--------------------------------------	-E----------------------------A-------------S-------------------------------------	NSSAREHHHHKWVNHHDAQWKWVWGWWHHHGSN-WHWYEWNA	----------------------------------------------------------------------------------------------	-------------------------------------	---------
		400	None	--------------------------------------	-R----------------------------A-------------S-------------------------------------	DEIWVDRRSFEMPDFRTIDMAMAMSMMRRRADW-MRMSLMVQ	----------------------------------------------------------------------------------------------	-------------------------------------	---------
		401	None	--------------------------------------	-L----------------------------S-------------P-------------------------------------	VVWLWIQQFWIIFVWYWWVILIWILIIQQHWIV-IQILRIWL	----------------------------------------------------------------------------------------------	-------------------------------------	---------
		402	None	--------------------------------------	-S----------------------------S-------------N-------------------------------------	VVIGYAVLQRLNQVRLIIVNQNHNENNVVLKVG-NVNRVNME	----------------------------------------------------------------------------------------------	-------------------------------------	---------
		403	None	--------------------------------------	-S----------------------------P-------------I-------------------------------------	KKGHRGSAERSHKKRGKGRHNHRHAHHAA-RQK-HAHESHIG	----------------------------------------------------------------------------------------------	-------------------------------------	---------
		404	None	--------------------------------------	-A----------------------------Q-------------P-------------------------------------	LLTKALFLAAYLGLALVALLALALSLLFF-AIK-LFLAHLNA	----------------------------------------------------------------------------------------------	-------------------------------------	---------
		405	None	--------------------------------------	-D----------------------------F-------------P-------------------------------------	LLKLLLFFLLFQLLLHLKLQLQLQLQQFF-LLV-QFQLLQHL	----------------------------------------------------------------------------------------------	-------------------------------------	---------
		406	None	--------------------------------------	-S----------------------------R-------------Q-------------------------------------	HHVSDNLLRSEEEHSLKVYEYETEYEELL-ETL-ELETFELD	----------------------------------------------------------------------------------------------	-------------------------------------	---------
		407	None	--------------------------------------	-S----------------------------P-------------S-------------------------------------	NNSQERGSHESAENEAEMGAEAEAKAAGD-ETE-ASAHKAQD	----------------------------------------------------------------------------------------------	-------------------------------------	---------
		408	None	--------------------------------------	-P----------------------------V-------------Y-------------------------------------	EEDEYENKNCLRAECECDERCRCRNRRNN-GEK-RTRSQREC	----------------------------------------------------------------------------------------------	-------------------------------------	---------
		409	None	--------------------------------------	-G----------------------------D-------------E-------------------------------------	IMRIGIAANGKQGIGYGRVQGQGQGQQAA-GII-QAQGAQAG	----------------------------------------------------------------------------------------------	-------------------------------------	---------
		410	None	--------------------------------------	-S----------------------------S-------------R-------------------------------------	KKIRYKRMFYSAWKYKRVKAFAFAFAARK-FKQ-AQAFLARR	----------------------------------------------------------------------------------------------	-------------------------------------	---------
		411	None	--------------------------------------	-I----------------------------H-------------Q-------------------------------------	KKREDKSRDDSKSKDSNKKKNKDKDKKRR-TRE-KRKDIKQF	----------------------------------------------------------------------------------------------	-------------------------------------	---------
		412	None	--------------------------------------	-Q----------------------------N-------------R-------------------------------------	KKEKLRLTKPRGIKPKPEKGKGEGKGGVV-ERD-GAGYSGAP	----------------------------------------------------------------------------------------------	-------------------------------------	---------
		413	None	--------------------------------------	-K----------------------------E-------------A-------------------------------------	SSAQDKLRNNNYDSNHKASYDYDYNYYHY-DEV-YQYHNYKD	----------------------------------------------------------------------------------------------	-------------------------------------	---------
		414	None	--------------------------------------	-Q----------------------------Q-------------R-------------------------------------	RRTGGKEKGGSDGRGENARDGDGDGDDED-GNP-DRDGGDGG	----------------------------------------------------------------------------------------------	-------------------------------------	---------
		415	None	--------------------------------------	-H----------------------------Q-------------F-------------------------------------	WWQRNWKNYDYNVWDPHLWS-SHNFNNRR-VWS-NKNYLSYS	----------------------------------------------------------------------------------------------	-------------------------------------	---------
		416	None	--------------------------------------	-H----------------------------H-------------K-------------------------------------	MMQTA-RSPVLPKMVQWTIP-PPPPPPGG-KVS-PHPPKPDQ	----------------------------------------------------------------------------------------------	-------------------------------------	---------
		417	None	--------------------------------------	-A----------------------------P-------------R-------------------------------------	PPSRK-CFIIPSMPIVESPS-SASLSSCC-KPE-SWSIVSSK	----------------------------------------------------------------------------------------------	-------------------------------------	---------
		418	None	--------------------------------------	-P----------------------------R-------------R-------------------------------------	PPHTV-DVNQTFEPQRMQ-Y-FVFPFFGD-K-F-FSFKKYPT	----------------------------------------------------------------------------------------------	-------------------------------------	---------
		419	None	--------------------------------------	-T----------------------------V-------------A-------------------------------------	IIRWS-GDKMFLGIMGKQ-L-LPLQLLGG-K-F-LDLKEL-K	----------------------------------------------------------------------------------------------	-------------------------------------	---------
		420	None	--------------------------------------	-S----------------------------P-------------K-------------------------------------	SSRCS-SKLPDRKSPHTR-K-RPRYKRNN-P-L-RKRWTK-Y	----------------------------------------------------------------------------------------------	-------------------------------------	---------
		421	None	--------------------------------------	-A----------------------------Y-------------R-------------------------------------	EENRS-SIVLFKLELGIR-R-KWKFKKST-L-K-KIKFSR-F	----------------------------------------------------------------------------------------------	-------------------------------------	---------
		422	None	--------------------------------------	-N----------------------------K-------------Q-------------------------------------	--PDG-PFKGKLG-GKYS-L-LPLSLLYN-S-R-LCLKELSD	----------------------------------------------------------------------------------------------	-------------------------------------	---------
		423	None	--------------------------------------	-L----------------------------P-------------N-------------------------------------	--LKL-LCRLTKP-LLLL-K-KGKAKKFF-E-L-KNKKEKYA	----------------------------------------------------------------------------------------------	-------------------------------------	---------
		424	None	--------------------------------------	-G----------------------------S-------------R-------------------------------------	--VRA-GGDAIAR-AGNL-M-AAASAAGG-R-I-AGASPMLR	----------------------------------------------------------------------------------------------	-------------------------------------	---------
		425	None	--------------------------------------	-K----------------------------Q-------------A-------------------------------------	--RMS-RKDT-DN-TWPSSD-DSDTDDKK-NPR-DKDQEDKT	----------------------------------------------------------------------------------------------	-------------------------------------	---------
		426	None	--------------------------------------	-N----------------------------K-------------N-------------------------------------	--MRW-LLHI-KT-ILKKVK-KYKGKKLL-TLD-KMKHKKRT	----------------------------------------------------------------------------------------------	-------------------------------------	---------
		427	None	--------------------------------------	------------------------------S-------------L-------------------------------------	--TWV-SGAL-EI-LAILSE-EFEKEESS-KSK-EGE-WELN	----------------------------------------------------------------------------------------------	-------------------------------------	---------
		428	None	--------------------------------------	------------------------------D-------------G-------------------------------------	--LYR-KEKR-FL-RSGREF-FLFMFFKK--ER-FHF-VFKL	----------------------------------------------------------------------------------------------	-------------------------------------	---------
		429	None	--------------------------------------	------------------------------L-------------K-------------------------------------	--DCN-LTIT-RA-TTKH-R-RKRLRRLL---L-RIR-VRML	----------------------------------------------------------------------------------------------	-------------------------------------	---------
		430	None	--------------------------------------	------------------------------G-------------N-------------------------------------	--KMK-GSIR-QI-RQLD-Q-QDQTQQGG---R-QGQ-VQDC	----------------------------------------------------------------------------------------------	-------------------------------------	---------
		431	None	--------------------------------------	------------------------------R-------------Y-------------------------------------	--RVS-LYTR-KF-RLVK-K-KKKFKKLL---Y-KYK-PKKF	----------------------------------------------------------------------------------------------	-------------------------------------	---------
		432	None	--------------------------------------	------------------------------V-------------E-------------------------------------	--FSL-AAFY--L-YCTR-V--R-F--AA---W--A--S-EF	----------------------------------------------------------------------------------------------	-------------------------------------	---------
		433	None	--------------------------------------	------------------------------H-------------Y-------------------------------------	--RTM-PPLI--L-IPFL----S-L--PP------P--K-FT	----------------------------------------------------------------------------------------------	-------------------------------------	---------
		434	None	--------------------------------------	------------------------------Q-------------F-------------------------------------	--WPS-VMIS--P-S-FR----F----LV------I--F-RP	----------------------------------------------------------------------------------------------	-------------------------------------	---------
		435	None	--------------------------------------	------------------------------Y-------------E-------------------------------------	--WFK---PK--I-K-TW----V------------L--Q-QF	----------------------------------------------------------------------------------------------	-------------------------------------	---------
		436	None	--------------------------------------	------------------------------F-------------G-------------------------------------	---IF---LF--A-F-PW----T------------L--F-KI	----------------------------------------------------------------------------------------------	-------------------------------------	---------
		437	None	--------------------------------------	------------------------------D-------------N-------------------------------------	---VF---LF--V-F-YS----R------------S--S-VL	----------------------------------------------------------------------------------------------	-------------------------------------	---------
		438	None	--------------------------------------	------------------------------G-------------T-------------------------------------	---FF---VF--L-F-IM-----------------I--Q-MI	----------------------------------------------------------------------------------------------	-------------------------------------	---------
		439	None	--------------------------------------	------------------------------N---------------------------------------------------	---YL---LL--W-L-IV-----------------I--K-LL	----------------------------------------------------------------------------------------------	-------------------------------------	---------
		440	None	--------------------------------------	------------------------------T---------------------------------------------------	----W---GW----W-LA--------------------T-GL	----------------------------------------------------------------------------------------------	-------------------------------------	---------
		441	None	--------------------------------------	----------------------------------------------------------------------------------	----P----P----P-PC--------------------F-TG	----------------------------------------------------------------------------------------------	-------------------------------------	---------
		442	None	--------------------------------------	----------------------------------------------------------------------------------	----F----F----F-IP--------------------I-PL	----------------------------------------------------------------------------------------------	-------------------------------------	---------
		443	None	--------------------------------------	----------------------------------------------------------------------------------	----A----A----A-MF--------------------I-FV	----------------------------------------------------------------------------------------------	-------------------------------------	---------
		444	None	--------------------------------------	----------------------------------------------------------------------------------	----I----M----M-FT--------------------F-V-	----------------------------------------------------------------------------------------------	-------------------------------------	---------
		445	None	--------------------------------------	----------------------------------------------------------------------------------	----V----I----I-QA--------------------C-V-	----------------------------------------------------------------------------------------------	-------------------------------------	---------
		446	None	--------------------------------------	----------------------------------------------------------------------------------	----F----F----F-VF--------------------F-I-	----------------------------------------------------------------------------------------------	-------------------------------------	---------
		447	None	--------------------------------------	----------------------------------------------------------------------------------	----A----G----G-CY----------------------W-	----------------------------------------------------------------------------------------------	-------------------------------------	---------
		448	None	--------------------------------------	----------------------------------------------------------------------------------	----A----A----A-SL----------------------L-	----------------------------------------------------------------------------------------------	-------------------------------------	---------
		449	None	--------------------------------------	----------------------------------------------------------------------------------	------------------------------------------	----------------------------------------------------------------------------------------------	-------------------------------------	---------
		450	None	--------------------------------------	----------------------------------------------------------------------------------	------------------------------------------	----------------------------------------------------------------------------------------------	-------------------------------------	---------
		451	None	--------------------------------------	----------------------------------------------------------------------------------	------------------------------------------	----------------------------------------------------------------------------------------------	-------------------------------------	---------
		452	None	--------------------------------------	----------------------------------------------------------------------------------	------------------------------------------	----------------------------------------------------------------------------------------------	-------------------------------------	---------
		453	None	-E-G---------------G-E-----E---S----E-	------------T-----T----L----------------------------------------------F-----------	------------------------------------------	------------------T------S--V---T--T-------------V-----------IV------F-------------L-LT-------	-------------------------------------	---------
		454	None	-Y-Q---------------R-S-----H---N----R-	------------I-----I----F----------------------------------------------L-----------	------------------------------------------	------------------F------V--V---S--T-------------V-----------LL------L-------------V-PS-------	-------------------------------------	---------
		455	None	--------------------------------------	----------------------------------------------------------------------------------	------------------------------------------	----------------------------------------------------------------------------------------------	-------------------------------------	---------
		456	None	--------------------------------------	----------------------------------------------------------------------------------	------------------------------------------	----------------------------------------------------------------------------------------------	-------------------------------------	---------
		457	None	--------------------------------------	----------------------------------------------------------------------------------	------------------------------------------	----------------------------------------------------------------------------------------------	-------------------------------------	---------
		458	None	--------------------------------------	----------------------------------------------------------------------------------	------------------------------------------	----------------------------------------------------------------------------------------------	-------------------------------------	---------
		459	None	--------------------------------------	----------------------------------------------------------------------------------	------------------------------------------	----------------------------------------------------------------------------------------------	-------------------------------------	---------
		460	None	--------------------------------------	----------------------------------------------------------------------------------	------------------------------------------	----------------------------------------------------------------------------------------------	-------------------------------------	---------
		461	None	--------------------------------------	----------------------------------------------------------------------------------	------------------------------------------	----------------------------------------------------------------------------------------------	-------------------------------------	---------
		462	None	--------------------------------------	----------------------------------------------------------------------------------	------------------------------------------	----------------------------------------------------------------------------------------------	-------------------------------------	---------
		463	None	--------------------------------------	----------------------------------------------------------------------------------	------------------------------------------	----------------------------------------------------------------------------------------------	-------------------------------------	---------
		464	None	--------------------------------------	----------------------------------------------------------------------------------	------------------------------------------	----------------------------------------------------------------------------------------------	-------------------------------------	---------
		465	None	--------------------------------------	----------------------------------------------------------------------------------	------------------------------------------	----------------------------------------------------------------------------------------------	-------------------------------------	---------
		466	None	--------------------------------------	----------------------------------------------------------------------------------	------------------------------------------	----------------------------------------------------------------------------------------------	-------------------------------------	---------
		467	None	--------------------------------------	----------------------------------------------------------------------------------	------------------------------------------	----------------------------------------------------------------------------------------------	-------------------------------------	---------
		468	None	--------------------------------------	----------------------------------------------------------------------------------	------------------------------------------	----------------------------------------------------------------------------------------------	-------------------------------------	---------
		469	None	--------------------------------------	----------------------------------------------------------------------------------	------------------------------------------	----------------------------------------------------------------L-----------------------------	-------------------------------------	---------
		470	None	--------------------------------------	----------------------------------------------------------------------------------	------------------------------------------	----------------------------------------------------------------L-----------------------------	-------------------------------------	---------
		471	None	-F-Y--QL-----------HFY-----F---Y----N-	-Y-------E--FL----F---------------------------------L---------L-------I-----------	--------F------F-A------------I---------V-	----I---IFLIT-A---V------L--V---L--L-------------I-----I-----LL-L----V-------------V-VV-------	------M------------------------------	---------
		472	None	------Y-------------------------------	-E-------Q------------------------------------------------------------S-----------	--------A--------G------------V---------G-	--------G---T-----V-------------------------------------------G------L----------------V-------	-------------------------------------	---------
		473	None	-CYLF-LVL-Y---C----LTC--V--FF--V---MWP	-YIL-LL-LF--FY--L-FLL---MI----V---------L---V--L-LLLILL--LLI-LFL-L-L-AL-L---------	IISVVMLLFVFVLLVIFISMFVFVPVVLLSIIC-V-VALVFL	--G-----IVCTFLL---VT-----T--M---I-II-V--A-----V-LGV----I-----FI-F-V--F-----------L-C-IL-LG----	-----------------V-------------------	------L--
		474	None	-CLFI-FPY-W---F----WLC--P--CH--L---IFW	-FFI-II-II--WF--I-WII---LL----F---------I---F--I-IIILII--IIL-IHI-I-I-IF-L---------	WWMIWVWFFWFMIWWWYVWLAMLMWMMWWYFWM-M-MKSMIC	--W-----ILWWWWP---WV-----W--W---F-IF-I--W-----W-WWW----W-----GY-V-L--V-----------V-W-FW-TL----	-----------------I-------------------	------L--
		475	None	-DSHI-HLL-----Y----YHD--L--DT--Y---L-S	-TCI-TI-AK--GT--V-GSL---IL----C---------L---C--V-IVVTLV--VVI-VGI-L-V-VA-C---------	SGIGIPISGIGLFSIGNFGGILFLVLLCCIMNL-L-LLSLAT	--S-----GSASLSV---SC-----S--S---F-SF-V--S-----S-SSS----Q-----IL-I-G--I-----------S-S-SS-NG----	-----------------G-------------------	------C--
		476	None	-RVEL-EFH-----W----DLR--G--RR--K---Y--	-GGG-AV-VV--GI--S-GAI---AV----L---------S---L--A-AVAVAA--AAV-VRV-T-A-CL-I---------	LMAMLLMLFLPGSLLLGTWTRGFGLGGIILLLA-G-GVFGDF	--Y-----FCYYVLI---YL-----V--Y---T-GT-S--Y-----Y-YYY----R-----YI-Y----Y-----------C-Y-LY-IC----	-----------------T-------------------	------Y--
		477	None	--------------------------------------	--G---------R-----R-----------G-------------G-------------------------------------	LLTISH--SSPTTLS-FV-PKTWT-TT--S--T-T-TTITLC	------------R---------------------------------------------------------------------------A-----	-------------------------------------	---------
		478	None	--------------------------------------	--G---------F-----F-----------G-------------G-------------------------------------	FFPFNK--HEGPFFE-VN-FYPPP-PP--N--P-P-PFIPDG	----------------------------------------------------------------------------------------K-----	-------------------------------------	---------
		479	None	--------------------------------------	--R---------Q-----Q-----------R-------------R-------------------------------------	GGFQMA--LFKFKGF-IT-LFFFF-FF--A--F-F-FITFIP	----------------------------------------------------------------------------------------E-----	-------------------------------------	---------
		480	None	--------------------------------------	--F---------N-----N-----------W-------------F-------------------------------------	GGLSVL--HTTLWGT-PL-VKLVL-LL--T--I-L-LTGVDI	----------------------------------------------------------------------------------------Q-----	-------------------------------------	---------
		481	None	--------------------------------------	--Q---------A-----A-----------Q-------------Q-------------------------------------	AAVGVN--IVKVLAV-K--INVLV-VV--K--G-V-VPVVSF	----------------------------------------------------------------------------------------Q-----	-------------------------------------	---------
		482	None	--------------------------------------	--N---------R-----R-----------N-------------N-------------------------------------	GGFLYA--LYNIPGY-LY-WPIVI-II--V--F-I-IFFIWG	----------------------------------------------------------------------------------------N-----	-------------------------------------	---------
		483	None	--------------------------------------	--S---------D-----D-----------T-------------T-------------------------------------	AAYHAI--FVAWVAV-FI-LMWWW-WW--T--Y-W-WLFWLI	----------------------------------------------------------------------------------------V-----	-------------------------------------	---------
		484	None	-P-N--NY--------Y--QAP--Y--PHY-N----M-	--R------V--R-----R----F------R-------------K-------C---------L-------I-----------	SSLYAF--ASFLYSSVFILVHLAL-LL--F-LI-L-LFFLII	--Y-F---T-FYF-F---Y-L----YIFY-------I---Y-----Y-YYY----------F--L-V--L------F------Y-FY-V-----	-----------------C---------------V---	-----L--Y
		485	None	-N-H--HI--------A--HLN--L--NPT-N----V-	--D------S--P-----P----F------G-------------Q-------L---------V-------L-----------	KKVLIG--LVMVVKVMSKFGAVMV-VV--E-FV-V-VLIVKL	--A-I---Y-AAL-V---A-V----AIIA-------A---A-----A-ATA----------I--I-V--I------I------A-VA-A-----	-----------------L---------------V---	-----A--A
		486	None	--------------------------------------	--K---------------------------R-------------R-----------------C-------------------	GGGV-S----FGGG--V-GFKGLG-GG--D-GG-G-GGMG-T	----------------------------------------------------------------------------------------------	-------------------------------------	---------
		487	None	--------------------------------------	--P---------------------------P-------------P-----------------G-------------------	--LK-S-----FV---V-GIMFVF-FF--K-GL-F-FISF-V	----------------------------------------------------------------------------------------------	-------------------------------------	---------
		488	None	--------------------------------------	--V---------------------------I-------------I-----------------P-------------------	--VL-A-----IP---L-AAVIAI-II--Y-AV-I-IAII-A	----------------------------------------------------------------------------------------------	-------------------------------------	---------
		489	None	--------------------------------------	--N---------------------------N-------------N-----------------D-------------------	--FG-Y-----AF---F-GDTAMA-AA--C-GM-A-AFCA-T	----------------------------------------------------------------------------------------------	-------------------------------------	---------
		490	None	--------------------------------------	--V---------------------------I-------------I-----------------P-------------------	--CA-S-----DA---A-DLFDSD-DD--S-EQ-D-DAPD-L	----------------------------------------------------------------------------------------------	-------------------------------------	---------
		491	None	--------------------------------------	--A---------------------------A-------------A-----------------R-------------------	--AF-K-----LI---G-SDFLSL-LL--G-SS-L-LLML-F	----------------------------------------------------------------------------------------------	-------------------------------------	---------
		492	None	--------------------------------------	--T---------------------------T-------------T-----------------G-------------------	--DV-G-----NA---S-KITDAN-DD--R-KN-N-NFVD-G	----------------------------------------------------------------------------------------------	-------------------------------------	---------
		493	None	--------------------------------------	--G---------------------------G-------------G-----------------L-------------------	--TT-P-----IE---I-GDPIPI-II--S-GQ-I-ISII-S	----------------------------------------------------------------------------------------------	-------------------------------------	---------
		494	None	--------------------------------------	--V---------------------------I-------------S-----------------L-------------------	--QL-L-----DF---Y--SWDVD-DD--R--D-D-DHSD-I	----------------------------------------------------------------------------------------------	-------------------------------------	---------
		495	None	--------------------------------------	--L---------------------------F-------------L-----------------L-------------------	--IH-L-----SM---I--WLSYS-SS--K--Y-S-SILS-K	----------------------------------------------------------------------------------------------	-------------------------------------	---------
		496	None	--------------------------------------	--V---------------------------V-------------I-----------------T-------------------	--II-L-----WG---L--LIWIW-WW--I--L-W-WNIW-L	----------------------------------------------------------------------------------------------	-------------------------------------	---------
		497	None	--------------------------------------	--V---------------------------V-------------V-----------------T-------------------	--IA-F-----LM---Q--ILLGL-LL--G--V-L-LPIL-L	----------------------------------------------------------------------------------------------	-------------------------------------	---------
		498	None	--------------------------------------	--V---------------------------V-------------L-----------------V-------------------	--KL-L-----IQ---K--KGIVI-II--Y--K-I-ILAI-K	----------------------------------------------------------------------------------------------	-------------------------------------	---------
TMD2		499	0.097782	SPYPHSPILGPGQMLLCLQPQPAIAL-PASSPVEIGVV	INPTPPPPPAPPVS-LLPVPPLLPPIFMLLPLLPVVVVLLTLLPPI-PPPPPIPPPLPPPIPSPPPPPLPPLPPSSSLLLLL	PPIYPCIIPPFKYPPGLFPGLKPKIKKIIAPPL-KIKFPKGT	VSFLLPVAYFYYPYVIGLYLTIIVPLLTYASETPVTVLMLYFFFGVYTYFYVLPSYAGYLLYYLYQGSWYLVVVRLLMIFLINYTFYVFNFVAL	SSVSLCLIIPLLAPLLPCILPVLLGLASLLLPLLPLP	ILRMTGGFY
TMD2		500	0.078618	SISLLGLVLVFVIVLVIVGTVILLVV-IFICLAVLALP	TTSSVVVVVIMCNL-IVCNAGIITIVFVIICIILLLLLIITIISCV-LVAVVVVSVISSMLVIVAVVVIMGIHLIISIIIII	LLFLMSLVVLIGTLLLVFLVIGLGPGGIVSTLG-GIGVLGLL	SLVACAGVAIVVVAVALVVISLAALIGAVLVLIKVITTSVVNNNLLVLVVVLSSVAAVLSSVISIAVLSLSGLVCLLSVSSVLVSSVGIIVTQI	IILIGFVGGSCGFCSTCLIGALGGLGASLIICGATSC	TLPCVATIC
TMD2		501	0.092465	QLYVILVVLLSLVLFLLLLIALGEVLSLLYLVVALLYI	GLAVTIVTTLVIII-LVIIGILVVVIILLLALLIIIIILLILLVII-VASLVILIAMTVVVIVVIIAILVVVGAIIFVVLLI	IILAMFLIITILVITVILFMLLGLLLLGGIVLL-LLLIWLMV	VTIFILVVVGVIVIILSVVAISLVAVFVVVVYSLFSIIIVVLLLTVVSFVVVFRIVITMFFMMFMFSLYMFVVWLIVGYVFLVVVVFWFYLCFI	TIITIGIAAFVVLVIVFSFVFCVVIVIQIMIIVIFVI	KMLYLVWAY
TMD2		502	0.077768	IQMLLTLSEVWIYVIQIEVLVQGQTQFQALVVGVEVIL	TFLLIVLIILLLAL-GILAILVGLLIIVGVLGVLASSSVGLGVALT-GVIVAPVVIGCCLTIIIALVVGLLVIFAAIVGLLG	LLLNLLLLILAMVLLSPLLYSMIMVMMLLLFLI-MMMIIMYL	ITQVLLTVVIQQLVILTLELILLIFHLIHVLALLILLMVLELLLSVESEEEVLVVVGYYIIYYIYIYTYYITVSTIAVMILIVEVIESLLWTLW	FKSVISGVVLIISLIILALILLIIIIGIIGGLIILII	PICGLVALI
TMD2		503	0.09351	FVVIQFIFVTYILLMGFGYIYIHYFGYILYFFYYVFLY	SFFFFFFFFYFYTV-TFYTFFTTYFHIPTTFTTFTVVVTTFTTFFT-LFFFFVFFFTFFFSFTFFFFFTFFCFFVVFTTTTT	FFAHVLLMLATYLFALTGFAFYAYFYYILFLFL-YVYVYYAP	GWLYAIYSVYLLVVMYWWLGLYYAVGVAFCWYFTFFTFFWLLLLWLLFLLLLYTWLYYDYYDHYHYYWAHYYLYTSGQYYYYGLLYLYYFHAVA	MSFMKLFTTIFAYIKGIVGAVIAAFAYFKFFIAYISI	LYIAQFYIL
TMD2		504	0.105564	FIYFGCFCVVYVAGSMCAAFCFWCCMCIHLGLWAADFC	GGFFCCCCCISFGT-CGFGLWSCCSSGTCSFCSSCCCCSCFCSMFG-CCCCCICDHCCCLGCSCCCCCCSFCWLSSVCCCCC	LLCFTWLVLFCGVLFFYCLVFGAGYGGYACWVV-GLGLFAGS	WASGWGYTVWCCSCCAASCYFCAWCCWWCWSFCCQCFGSSCTTTAWCACCCWLWSEVACIICCICVASYCIYWYCWWWAGLVWCWGCYSCWIIC	AILTIGITTAIITACVSCYIACIILIVIISVAIISIF	CGDICSCCC
TMD2		505	0.09279	LYIFMVFLVGHGMGMVVVEFEYSPIVSYLVHYIEVFVA	LGGVIIVIIPVIIV-TPIIAIGSIVSVIAGGTGISSSSGTVTGIIL-CALVVLIVAGINVLTWVIAIVTIICAVTTNGSGGS	FVLIVWVLLILGLFILLLFMAGVGIGGITFLGF-GFGFTGML	SVFLSGAWNIFILILCVYVILICSGYSSWSYVSGVSIIFYVTTTVSVLRIVSGLYLYVIGGILGLGVLVLGASALSSLGSGTSVSSLANKIARW	LTAIIGYFFSCCSMICFIACLFCCGCYIVYYGCYFCT	VTYAYSHVW
TMD2		506	0.103919	SIFLVLLHYYVYIYYYHYYFYVFVQYKLLYYLFFYFWF	FGFFFFFFFIFSFA-LYSFFFLLSFFFFLLFLLFLLLLLLFLLWFF-QFFFFFFLFLFFFFNIFKFFFLFFLTYAAFLLLLL	SSYFFYYFLFYVLSFRAYSWYVYVFVVYYLMSY-VFVLFMWY	YYFTYVVWYFFFAHYYWYFAYYYYLDYYIYYFELIEFFFYFIIVWYFYVCSYYGYFYVPYYPPYPYVYVPYVYYYYYAVFYLYFYFFYFYYFYV	YFYYTFFFFIYSQVTSTLSSIISSYSYWSHHISFISL	DWFYGYKDN
TMD2		507	None	--------------S-----------------------	-R--------------------------------------------------------------------------------	--S-G---AG-W--G-ES-LFWAWSWW---F-I-W-WLKWIN	----------------------------------------------------------------------------------------------	-------------------------------------	---------
TMD2		508	None	--------------F-----------------------	-F--------------------------------------------------------------------------------	--V-L---SM-A--M-EI-VSAIAKAA---M-F-A-AAYITG	----------------------------------------------------------------------------------------------	-------------------------------------	---------
TMD2		509	None	--------------F-----------------------	-Q--------------------------------------------------------------------------------	--A-Q---NQ-T--Q-KF-VIMQTIMT---T-I-T-TIIAVH	----------------------------------------------------------------------------------------------	-------------------------------------	---------
TMD2		510	None	--------------K-----------------------	-N--------------------------------------------------------------------------------	--Y-W---KW-V--W-AH-QLVWVTVV---L-Y-V-VATVQA	----------------------------------------------------------------------------------------------	-------------------------------------	---------
TMD2		511	None	--------------T-----------------------	-S--------------------------------------------------------------------------------	--T-V---FM-Q--M-IT-FLQVQFQQ---T-F-Q-QTTQFA	----------------------------------------------------------------------------------------------	-------------------------------------	---------
TMD2		512	None	--------------I-----------------------	-R--------------------------------------------------------------------------------	--I-A---IA-F--A-PI-LAFAFFFF---I-A-F-FNCFLL	----------------------------------------------------------------------------------------------	-------------------------------------	---------
TMD2		513	None	--------------L-----------------------	-D--------------------------------------------------------------------------------	--G-Q---KQ-L--Q-KG-SILQLILL---L-G-L-LKILSL	----------------------------------------------------------------------------------------------	-------------------------------------	---------
TMD2		514	None	--------------G-----------------------	-K--------------------------------------------------------------------------------	--Q-K---SW-SG-W-SK-KLSQSASS---P-K-S-SGHSKK	----------------------------------------------------------------------------------------------	-------------------------------------	---------
TMD2		515	None	--------------P-----------------------	-P--------------------------------------------------------------------------------	--H-A---FV-KH-V-PA-SGKVKLKK---W-V-K-KLAKAS	----------------------------------------------------------------------------------------------	-------------------------------------	---------
TMD2		516	None	--------------L-----------------------	-I--------------------------------------------------------------------------------	--L-A---LA-SI-A-LL-FCSLSLSS---F-F-S-SNNAFP	----------------------------------------------------------------------------------------------	-------------------------------------	---------
TMD2		517	None	--------------T----------------A------	-N--------------------------------------------------------------------------------	--F-S---LN-FK-N-LF-FLFEFIFF---T-F-F-FKIFFF	----------------------------------------------------------------------------------------------	-------------------------------------	---------
TMD2		518	None	--------------V----------------L------	-I--------------------------------------------------------------------------------	--DDQ---PR-FA-R-AD-DLFYFNFF---G-D-F-FFDFDQ	----------------------------------------------------------------------------------------------	-------------------------------------	---------
TMD2		519	None	--------------I----------------I------	-A--------------------------------------------------------------------------------	--EEG---SS-DQ-S-GE-HTDADTDD---I-D-D-DVIDHA	----------------------------------------------------------------------------------------------	-------------------------------------	---------
TMD2		520	None	-A------------I----L-A-----A---T------	-T--------------------------------------------------------------------------------	--NRP---YH-HD-H-IH-SVHPHIHH---I-R-H-HLVHSG	----------------------------------------------------------------------------------------------	-------------------------------------	---------
TMD2		521	None	-I------------P----L-I-----I---I------	-G--------------------------------------------------------------------------------	--LLS---EA-SK-A-FL-MLSSSVSS---L-L-S-SPHSMI	-----------------------------------------------------R----------------------------------------	-------------------------------------	---------
TMD2		522	None	-M------------E----L-I-----I---G------	-I--------------------------------------------------------------------------------	--MFE---TE-MV-E-SM-HAMDMLMM---A-T-M-MSFMHF	-----------------------------------------------------L----------------------------------------	-------------------------------------	---------
TMD2		523	None	-G------------R----S-G-----G---I------	-F--------------------------------------------------------------------------------	--AHY---KF-HS-F-GA-SAHMHVHH---M-T-H-HYYHST	-----D-----------------------------------------------T----------------------------------------	-------------------------------------	---------
TMD2		524	None	-S-T--T-------S----V-V-----AL--A----T-	-V----------V-----V----T----------------------------------------------------------	VVLIR---GR-STVRQTLVAGSRSISS---AIV-S-SGLSAG	-----S---L--T-L---------------------A----------------L-------------------------F-----L--------	-------------------------------------	---------
TMD2		525	None	-T-L--L-------G----G-T-----TQ--S----VT	-V----------I-----V----I----------------------------------------------------------	LLLII---TV-ASLVLALLLYAHASAA---LLL-A-AREALS	-----L---C--G-I---------S-----------L----------------S-------------------------V-----V--------	-------------------------------------	---------
TMD2		526	None	--------------E-------------G--------T	-L----------L-----L---------------------------------------------------------------	LLPPL---NL-LNLLIFPLPGLFLGLL--IFLP-L-LMTLPA	---T-L---Y--W-----------T-----------T----------------P-----------------V-------Y-----Y-------H	-------------------------------------	---------
TMD2		527	None	--------------E-------------L--------Y	-P----------P-----P---------------------------------------------------------------	WWLMQ---SQ-PYWQLWLWLLPHPLPP--VFWM-P-PGPPLF	---W-S---H--G-----------W-----------L----------------V-----------------L-------N-----N-------A	-------------------------------------	----V----
TMD2		528	None	--------------G-------------V--------M	-S----------G-----G---------------------------------------------------------------	GGSSK-TIAR-LFGRSCSGGYLKLVLLVILAES-L-LVFLGW	---A-VV--L--I-----------A-----------S-V--------------L-----------------T-------L-----L-V-----W	----L---------L-------------L--------	----W----
TMD2		529	None	-YYLY-LQGVVVGIA----E-Y--Q--YY-IF----KF	-A-------V--AL--V-A-------L--------------------C----A---------F-T-----------------	YYVIT-NTSTGGAYTAIVYINGTGLGGYHIMYL-GNGHLGIV	YV-VYLL--K--Y------IIT-YV-HY-YA-----LISA-TTTVY-----YVNA-TVL-TLLTLTIVEL-NYVIYY-MKVHY-YK-V---VIL	-M--M-A---TT--TS-VQT-ATTYTT-TTT-TS-T-	YA-SAVL--
TMD2		530	None	LFSVS-VFELFLVAYT-S-Y-F--FT-YATLF--A-IS	-L----V--A--LF--I-L-------L--------------------I----A--------VAVY-----------------	PPYYPPSSLSYISPPCVYPYFIPISIISSTHPY-ISINAIYT	AE-YAVTP-P--A-Y--A-VCI-AW-VA-AY--A--FLTY-FFFVA-----AFIY-AYV-GVIGIGTLLM-YAVWVA-YPFIA-AP-E---FYV	-T--T-S---MMY-TM-PFM-YMMSMT-TLV-MT-M-	LYIYFVC--
TMD2		531	None	LLRCEFCFFLRLCLQELE-L-IV-LE-FEYII--EKVA	-F--VVAVVY--FF-FF-F--FF---LHFF-FF-----FF-FF----T-V-VVV--FVV--AVALVVVF--F-----FFFFF	MMMLYLVILFPYIMFLTLMLVYWYRYYVVLHML-YIYVGYLV	FA-VYLNI-A--Y-T-IY-VYY-FI-FY-YV--L--VSTV-SSSVY-----YIAV-VNVTIVYILINICLTGYETVY-IAILY-YA-L---AIC	-L--I-V--GSALALAGMLAGSAAQAV-VVVGALGAS	ICSSCIY--
TMD2		532	None	ITTSYLSTTATADAWYFY-Y-IQ-KY-IYHMYI-FNYY	FF--AGRAAI--FG-FF-F--FF---TWFF-FF-----FF-FF--F-KVAVAIA--FGG-FKYRKSAAF--I-----FFFFF	YYAALYVVKLCLIYLAWAYAFLLLLLLIIFIYA-LMLTILAK	VS-EVAYL-V--T-FFQV-VIHFVQ-VV-VFV-Y--AAVC-CCCNV-----VLVF-FYRGVRKVRVYFVRGPVLATV-LILPV-VI-C---REW	-YT-H-F--YIMFYYIYCFMYSMMYMF-YVVYMFYIT	HHPFHDES-
TMD2		533	None	AAFETAEKYMVIVVTTYTTLTVG-KT-ATMDGFTTT-Y	AA--SRHSRSE-GF-AA-G--AA-E-SIAT-AAE----AA-AA--A-MAKARSR--VRR-ANNHIHRRAE-A-----TATTA	MMTTSILSSAYATMARATMTPATAVAASSLVLT-AAALFATY	VI-AYFGIGG--Y-YVAF-TLLVVA-YV-VEG-S--QIME-PPPIF-----FLAV-LGSILSDLSLGVFSIAFCYFY-LNLLV-FN-V---YFE	LLSMC-T--CIIYGMLFINIGQIILIV-CLLGIVGLF	PKPCQKQN-
TMD2		534	None	GKAIWLIVEELELERWNWCPWQV-TW-TYRVSQYYY-E	FY--KKLKKTA-YE-FT-Y--FF-T-LAFF-FFC----FF-FF--F-NRERHGH--FHH-FLDLVEKKFA-F-----FFFFF	IIKKGYAAPGLTAIGQFKIKSTGTVTTGGNTLK-TATLSTKL	QG-SHFPRPY--E-HITE-LIVIQT-QE-ELLEA-ENGIL-IIIGE-----EAPLMAPYVRYYRHRPATHVLEVIVS-RQALE-EQ-Y---SYP	NNQNS-F--ADDESNDAAYDSIDDFDA-NVVADFADS	ALLYFVVI-
TMD2		535	None	ESILEDLYVPQPLPAEKEE-ETE-LE-SEVISIEER-D	DSSDLFRLLSHTSC-EVTS-EDE-GTHSEDEEDN----DEDEDTSD-SNLHLQL-TDLLDDLDLDILLEHSDQH---DEDDE	RRLMVRSSLVFKSRVVNARFFKIKPKKQQSRRF-KAKRSKFT	LL-ILHAGAD--L-ILVL-VLPLLVTIL-LCLIVEIVSAC-AVVSL---E-LPVCSIAKLSKKSRSESIRLQLSTVL-NDPGL-LD-T---SNQ	AALSR-ISAHSSIHSSHASSHFSSNSV-AIIHSIHSA	HCHVCCDK-
TMD2		536	None	CSIFIRFKFMDMIMLVLIV-ISE-TV-SVETLCVVF-L	CAACMIHMIIRSARCCASA-ACC-YLSVCCACCYLVVVCCCCCSASCILMLILIVSCLLACHDHKIMICKAGIF---CCCCC	CCWWFVNNIFKFLCFMIWAWIFFFSFFYYIVCW-FNFSIFWS	SK-GCFLDLL--C-ILGCTPLLLTGLCC-CFCIVLLFLIL-CCCVCTT-YTCLNFNPLKRWKKWKWLNFKRDCTLIC-SLLLC-CL-I--AFVL	MMFMQ-DLLYMVDYMIFITVYIVVTVA-QHHFVEYII	HYYEYYKI-
TMD2		537	None	MFSIFDILGKTKRRLFNFFVFFR-IF-FFSVTPFFLLH	PPPPDDEDDGLKPLPRPKPVKPP-LRARRPPRPLFFFFPRPRRPPVRSRNRDDNCPPHHKPELEDSKDRLFVPT---PPPPP	IIFIAILLAAVWIIADIFIMLWAWYWWSIILVM-WLWPFWMV	FP-ILLSHLS--I-PQFLLMQIQFFMII-LVLCLGCLQGM-TTTSLIY-RILLLETAFVSFVVFVFAKGVSGLVTQIWIALVV-LA-Q--PPTF	WWFWW-RQQFLLPFWIFSTLFILLSLRPWPPFLGFIY	YEGVLGRRL
TMD2		538	None	FIPPGLPLFVQVDINGDNGAGQL-LG-SSTLQHGGPLP	FWWYDDFDDWWWWTYYWWWAWFY-WWFWYYWYYWVVVVYYYYYWWYYSHNHDHDWWFHHWYFRFTEDDYWWYWFSS-FYYFY	PPYYGPPPGALMWPASPYPYMMAMLMMSMFLPY-MPMLFMYL	FS-RSWQGIH--L-LPGVSLPLPFGTKR-LTEIWLIGTIT-MLLTVFW-GSVWMNSWAYWIYYIYIRYNYWGVSRDVGDHWPF-FH-N--LSGE	WWYWW-WWWIWWGVWWVYLWIWWWAWWWWWWVWWIWI	DRAWQHLNY
TMD2		539	0.041515	IYMAYPAPCLRLVLLYTYYWYYL-FY-YYIYKLFFLVF	LLLLFFSFFYHLLLLLLLLPILL-KITLLLLLLHFFFFLLLLLFILLEQFQFEFKLLFFTLPLSKFFFLHLLFYII-LLLLL	IIVVSAKKISPYVISTTVIIKYTYLYYNDADII-YKYLWYTP	TRTPRAGAGYTTS-ILYTGALYLTYTKNLTLDILYIIYFLTYYHKTGKDPRTPLVTLGIFPILPVPGIEVFFTRILQINYPCTTTYTH--RKFS	PPYPP-FMMLLYPFPYLREYLPYYDYLYPLLFYFLYL	RVPTLFRGH
TMD2		540	0.074047	PILVCQVLLNHNFNSCVCCPCID-TC-ICKRFPCCLLI	AWWSSPPSSHTFWVAAIFWYWAAPHILIASWAAHFFFFAAAAAYWFAKFSFPYPTFASNWATHPNQSPATWSVYAA-VAAAA	TTTTLTLILLYVGTLMLTTTRVLVSVVMMPKST-VVVSVTTA	VSVSVQGLGGVII-KFSVNALNFVSQVSLISTNKVNDFYSIFFFSVNIIGTVYRQVGGNIYNKYKYGWENIDVTHIVYLGIPIILGLA--PVHD	PPFSP-SPPLLWLRPWTSPWSWWWLWGGPNNSWGSWP	RYPHYYQYH
TMD2		541	0.043213	SPTWRKWFDSRSHSPQNQRHRPD-IQ-PRNYSCRRHLA	EHHRDHYDDTRMHTVVNMRMFSVSVERVVENVVKTTTTMVRVESHKVQPYSGHDLKIGNRVYSYPPDHVQHHKLLL-KVQLV	WWWWFWTTFFTTYWFSLWWWITFTKTTTTNSWW-TTTGWTWT	TPTRTSLSVIEQD-EEKLGKDPETKESESSNEKVWNTFWNSGGGSLEIHPGLPPSGLAYPRYYRYRSTNYPSLGQTTKNVPQSTNVKE-PLRKT	NNEHQ-LVVNPPSTNPNWGPNYPPAPLRQVIRPLNPH	SRPLQSKRM
TMD2		542	0.051312	AGSNETNVMHWHSKYEPEEFEGG-NE-GEESIDEENEE	RHNRSHNSSLYQNHKQHQNGHNHFAEWDQKNQKGNNNNKQTQKHNHQVAGTDNHRKRGNHKNTNFHHHQNHKFRNN-HHQQH	NNLIWNTAGWMWCNWPFLNFVWWWRWWLAFNNC-WAWVCWFF	SWNNSSDADVGSNVNINSEPFKIGNTDNSSNFSSYSMREPSWWWWSERVGESSPNFASDYSDDSDSDDGDYCSEISSILLSGNSNLSR-TGPIT	RRETE-TNTFTLKNKLFVPLFGLLPLAEHNNHLMFLH	RDRGRQSNG
TMD2		543	0.025433	WYIRLFRRGGKGLGSLYLLSLYD-NL-YLLWIDMMRSN	IIIVWRAWWSGHLLILDHLLVLLYGTLYLIVLITEEEEILLLIFILLLYLYWQWVDVGGVIALAHLLSLGVLNNNN-LLLLL	VITFVLGMSIEFWVIAKMIYIFTFHFFLPSYQL-FVFFHFYA	VIISVLSLSSTTWISYSPNFVVYVSSYRATLDYVIYYNIATTTTIPNVFGKPMTIETTKRGLLGLGAYKWRTPKPTVNYSMDHITSTS-LCYGF	TTASS-SSSLHHSLSDLAPHLGHHGHTLSTTMHTLDV	SFRMRGVLY
TMD2		544	0.049065	PYELEPLKSHYHPYSELEEFEYA-SE-YEFLDVDDPQH	TSSTGGGGGGYNSPTSYNSHNTSRAHYNSTSSTNVIIVTSTSTGSSSGNGNGIGKISGGSTGIGWGGGSYSSPLMM-TSTTS	LLYWGTIVIGFFILGLKYLCFFGFPFFFFRTAY-FVFFSYWS	VGVWEALALNFVPREYWAGWYGYLWILITGESCISCVGSEAYCYGAGGLGGALGEGALNSSNKSKSFGTKSAAGRFVKQDLPAGIDVK-ANYWW	FFPLF-SYYSNTESFTSQTTSVTTPTATITASTSSTS	GGGKNWSGR
TMD2		545	0.054789	RLTGFYGSSWWWQWSLYFFTFVG-KF-LFLEWATTLLW	PPPPVVYVVPKYPYPPYYPVPPPVKETIPPPPPWMMVMPPLPPVPPPLALAIGVMYPVVPPYVYCNIIPKPIYVLL-VPPPP	RRILFRGGFVRWSRVRFIRVKWVWIWWGGIDRI-WGWGLWFH	QLQILCAALSEQQAAIIEKAIIIQIFTGQERWFGLFAVIKEAATTEKAVVKE-HKKALRGLRRFRLTHVRGLEKWLENLRGEEEEKELWSIFYR	GGLWF-PIMLGTSRATFVRTWLTTLTAVGTSLTPVTN	AHLAATVGA
TMD2		546	None	--------------------------------------	----------------------------------------------------------------------------------	----R----R-FR-R----TTF--L-------------L---	---------------------------------------------------------------------------------C------------	-------------------------------------	---------
TMD2		547	None	--------------------------------------	----------------------------------------------------------------------------------	----Y----W-WF-W----SPW--N-------------YF--	---------------------------------------------------------------------------------G------------	-------------------------------------	---------
TMD2		548	None	--------------------------------------	----------------------------------------------------------------------------------	----V----L-NA-L----LLN--S-------------IWW-	---------------------------------------------------------------------------------G------------	-------------------------------------	---------
TMD2		549	None	--------------------------------------	----------------------------------------------------------------------------------	----F----L-DV-L----TLD--P-------------VNN-	---------------------------------------------------------------------------------D------------	-------------------------------------	---------
TMD2		550	None	--------------------------------------	----------------------------------------------------------------------------------	----Y----T-AN-T----TA---L-----------F-PDD-	---------------------------------------------------------------------------------S------------	-------------------------------------	---------
TMD2		551	None	--------------------------------------	----------------------------------------------------------------------------------	----V----V-HT-V----HG---L----T------W-KIT-	---------------------------------------------------------------------------------E------------	-------------------------------------	----K----
TMD2		552	None	--------------------------------------	----------------------------------------------------------------------------------	----L---WL-LP-L--D-LII--A----A--A---N-TLA-	---------------------------------------------------------------------------------A------------	-------------------------------------	----G----
TMD2		553	None	--------------------------------------	----------------------------------------------------------------------------------	----P---LP-NG-P--D-PLL-FGFF--A--P-F-D-LCH-	---------------------------------------------------------------------------------F------------	-----------G---G---G--GG-G------G--G-	-K-AA----
TMD2		554	None	--------------------------------------	----------------------------------------------------------------------------------	----V---AD-FY-D--A-FSF-WIWW--V--K-W-F-PFL-	---------------------------------------------------------------------------------A------------	--R-------IG---G---G--GG-G------G--G-	-A-AC----
TMD2		555	None	--------------------------------------	---------------------------------K------------------------------------------------	----T---FT-LA-T--V-VGC-NLNN--G--C-N-L-IAP-	------------------------------V--------V--------------A--------------------------R------------	--S-------AS---S---S--SS-S------S--S-	-T-II----
TMD2		556	None	VG-PSAPGS-A-E-PSSSS-SSGGLS-SSLN-EGGFPY	AAAVSSASSTALAGAASLAHSAAYPLAAAAAAAPAAAPAAAAAAAAAPGPGSGSGLVAASAVTAPTSSAVAAGGMMSFAVVA	RRAGYGALVYTFFRYAISRTTVNDSDDLLISGS-DLSTKTFP	RPRGSGALSTRQRRGGGKATGPGRGAIMRKTTLSLLMEVAKRRRGKTGSGTKGSAAGAGSTGGTGTARVGSAKTFLKRGISGRQKVKTTQTLIV	GGEAGLGGGRGV-TGIK-RVNSVVTVGEGGGVVGPIN	GAAGGRGGG
TMD2		557	None	SD-VLAVFL-T-Y-SLLVL-LGWYML-GLEN-HLLYLY	IVIIIVIIIILLIYIIILIIIIIPCMAWIIIIIAAAAAIIIIIVIVIVYVYVWVLVIIILIILIVIIIILVVFLLLQIIIII	SSPISCLWWSVISSSWSFSIIHWLGLLFFWVSI-LWILPVAI	ITILVFLIVVSWIVIASVVVAEAISIGIVIYIVFLVVTCYVMMASVVSVEVVFYYVVLILIIIIIIFSYILVVVLLVVVIVIIVVIVVYIFVSY	FFELANILLKKN-EFNEFENEVNNCNALLFFDNIKNE	AITMLTLIL
TMD2		558	None	TV-HCHHHS-P-FLKHEYP-NLTDTY-VPRL-HALQAA	PPPPILMIVTVIPFPPLIPIVPPMVIHFPPPPPIRRRRPPPPPPPPPLAMAMVMWTPIVVPLSLLVMPPVPPLYRREPPPPP	HHTHTHAAITHHNHTSNTHHFHLNTNNSASTHL-NGHLLHTL	LSLPPTTILLVIIVTSTIVLAVSLTALFVVLFFILFFVALVGLVSIVPIQVIVGLVAVVTAVIATALLLTTLIVAFFGICLGSVVCASLIFLVG	LLFIVNAFFQLF-QAFLVTFQEFFRFALLAAQFMQFL	AGGTIAIVA
TMD2		559	0.122168	FHYRYWRSLLALILVYKHYHYHARYY-HCIFIKSSFSW	IIIVLAVLAIVTIIVVVTIIIAVLVIPIVAIVAVIVIVVVIVVLVIVIIIIVAVTVVAAIAALVIIAVVIIIVVIILVVVVV	YYVASYWCLYLLLYYWLAYLWLTFIFFWWWAYL-FWLWSLVN	FIFTYFIFVVYYYLQVSYYLVVVFSILMFYLVYQIYYVLIYFFFIYYLYTYYLFVYNVKIIKEVEAVAVEIIYYLFFIGHFEYYYHYYYSGISV	NNWNNVNNNLNIIIHILYIIILIIEINTNNNIINIIT	ILLCIHCLL
TMD2		560	0.090957	HKVLLHLTCIFIFWSLALLKLRAHYL-RLLLSTLLLKL	ILLIVVVVVILLLPVFILVLLIFILPIPFIVFVIIITTVFIFVTTIFALSPVSVVFIVVLVIIVVLVIFFTIPILLRIFIIF	CCSAPTLFRPLPGCPSVTCPLPTLALLLSGSCS-LAPVSPHF	LLLSLVLVLVLLLPVSALLLGISLAGLLLLILFGLFIGVILLLLVLLELELLFIALALMAAIMTVLLIAVAPLLTFLIGTVLLLLTLLLGILIA	QQRQFLATTWVMKLQMWTIMFLMMSMALAVVWMATML	LILLVAAIL
TMD2		561	0.11067	RYVFLIFYVFYFFQILFLLFLYTSIL-YLIGVVCCAFA	GFFSAAAAATFSFIGASSFVFGAVCSFSAGFAALVVVVGAAAGQFAATAAAVVVINSTTFAVLAGCAVAFFGILCCVGAGGA	FFFWIYGGIFFFFFFVLVFFLFVFIFFGGAPFV-FAFTLFLF	LGLILLIFAIFVFLVAIIVLIFALILFLCVFFFTFFLLVFVLLLGIVYTEVIVAFVVLSIFAGFVFFAFAIFIVIAIIFLASVFLFLVIIQYWG	TTLTILALLYLLFYALFLFLYTLLLLALTAAFLVFLF	ACIHVIVII
TMD2		562	0.090726	LTIVLFVIPPAPHHVLILLFLLSFAL-ILVSLTVVIVP	GAAGVVIVVIYYAAGAIYAISGVPYVILAGAAGYGGGGGAAAGAAAAIVVVVAVVLGAAVGITIVAVVAYAAFAGGLGAGGA	IILYLLFLLLGLIILVSCILYLLIAIIIVIYII-ILLILLPF	FVFIVSLHFVVLIVIAIFAVSNAFIIFFLVHVLVILCIYHIVVVVLASVTALAVHVALIVHIVHIHLIHIAHLAVPFLNFFAIFVFVVIYFIGV	VVNVLLAATQVINELIQMNIQLIIIIALTLLQIVEII	ITVLLTCFV
TMD2		563	0.107083	FSPPPCPAYHGHIGGPPPPGPSATFP-SPPGTAPPVSV	IYYVVGLVVFYLYCIMMIYSYVLFYIVFVIYMIYVVVVIVIMILYWVVAVAVIVSLLVIYILTVLIVVMYYIFITTCVLVVL	YYALNAISPNIAIYNIAFYLVAFHFHHFFSFYF-HSAVFIFA	YLYGYTFFFTFYFFFFGYFHFTFYGGYYFFVAYLPYYGPIFFFFAYFFYHFYFVPFFFFFIFFIFVFDLFFCYFPYFFIIHLFFFIFFFYFVVA	FFIFFTFFFFLNAVFNVGGNTLNNFNIPFLLVNFFNC	YCFISAFFY
TMD2		564	0.116292	IFLIYWIFILVLNQKYIYYTYIASTY-LYICSSYYLYA	LLLLFLFFFIALVGLLCLVCFLLLFLLFLLLLLFTTTTLLLLLLLLLLIFVFIFVFLYYFLFSFLFFLLFLLGLSSGLLLLL	WWSWGWLCYFNNMWFSFLWNWNALFLLLLLAWI-LLNWVNLS	HLHIHFHLHHHHYTNHIHHCHLHHILHHHHCYVLLVIFLLHFFFLHHLHLHHHLFHTHHHFHHFHFHIFHHLHHTHHLLHCLHHHHHHNFLFFI	LLFVFLTLLCTWLYLWSYLWCLWWNWTFLTTYWTCWA	YCYILILFC
TMD2		565	None	--------------------------------------	----------------------------------------------------------------------------------	----L---TF----F-----L-TP-PP---G-S-P--F----	-----E-----------------------L-------------------------------------V------------S-------------	---------------------P-----N---------	-----L---
TMD2		566	None	--------------------------------------	----------------------------------------------------------------------------------	----F---FF----F-----F-TF-FF---I---F--F----	-----L-----------------------S-------------------------------------G--------------------------	---------------------F---------------	-----A---
TMD2		567	None	--------------------------------------	----------------------------------------------------------------------------------	----A---TA----A-----K-LL-LL---I---L--K----	-----P-------------------------------------------------------------I--------------------------	---------------------N---------------	-----I---
TMD2		568	None	--------------------------------------	----------------------------------------------------------------------------------	----I---KV----V-----M-GA-AA---F---A--V----	-----R-------------------------------------------------------------V--------------------------	---------------------V---------------	-----S---
TMD2		569	None	-L-VF-VT------V-T--ILV-----LV--V----S-	-------------L-----I---L--------------------------------------V---------I---V-----	----F---RF----F--I--L-AN-NN---G---N--M--II	--A-II--FILIAII---LII----TLLL---P--PPL--L-----L-A-L----L-----FF-V-AT-V-----VL------L-LV-V-----	------A----------I---L-----------A---	-----L--I
TMD2		570	None	--------------R-----------------------	----------------------------------------------------------------------------------	--------P-----------P-P-------S------P----	----------------------------------------------------------------------------------------------	-------------------------------------	---------
TMD2		571	None	--------------M-----------------------	----------------------------------------------------------------------------------	--------L-----------A-E-------M------R----	----------------------------------------------------------------------------------------------	-------------------------------------	---------
TMD2		572	None	--------------V-----------------------	----------------------------------------------------------------------------------	--------G-----------T-G-------V------T----	----------------------------------------------------------------------------------------------	-------------------------------------	---------
TMD2		573	None	--------------S-----------------------	----------------------------------------------------------------------------------	--------N-----------F-K-------W------F----	----------------------------------------------------------------------------------------------	-------------------------------------	---------
TMD2		574	None	--------------V-----------------------	----------------------------------------------------------------------------------	--------L-----------D-G-------V------S----	----------------------------------------------------------------------------------------------	-------------------------------------	---------
TMD2		575	None	--------------P-----------------------	----------------------------------------------------------------------------------	--------T-----------D-H-------A------D----	----------------------------------------------------------------------------------------------	-------------------------------------	---------
TMD2		576	None	--------------A-----------------------	--------------------------------------------------------------R-------------------	--------F-----------E-G-------Y------E----	----------------------------------------------------------------------------------------------	-------------------------------------	---------
TMD2		577	None	-AM-L---LQ-Q--F-I--ALA-----AL---M---L-	-------------L-----L---L----------------------------F---------L---------L---F-----	--------C--------S--P-I-I-----A------Q--N-	--V-I---LLLLL-F---F-V----LLFC---S--NPF--S-----F-L-F----S-----FC-S-L--C-----LF------S-IC-FL----	------L--------------------------M---	--------L
TMD2		578	None	--------------------------------------	----------------------------------------------------------------------------------	--------------------I-L-W-----W------Y----	----------------------------------------------------------------------------------------------	-------------------------------------	---------
TMD2		579	None	--------------------------------------	----------------------------------------------------------------------------------	--------------------L-N-F-----A------T----	----------------------------------------------------------------------------------------------	-------------------------------------	---------
TMD2		580	None	--------------------------------------	----------------------------------------------------------------------------------	--------------------N-F-T-----T------N----	----------------------------------------------------------------------------------------------	-------------------------------------	---------
TMD2		581	None	--------------------------------------	----------------------------------------------------------------------------------	--------------------L-L-K-----R------I----	----------------------------------------------------------------------------------------------	-------------------------------------	---------
TMD2		582	None	--------------------------------------	----------------------------------------------------------------------------------	------------------------I-----L-----------	----------------------------------------------------------------------------------------------	-------------------------------------	---------
TMD2		583	None	--------------------------------------	----------------------------------------------------------------------------------	------------------------S-----V-----------	----------------------------------------------------------------------------------------------	-------------------------------------	---------
TMD2		584	None	--------------------------------------	----------------------------------------------------------------------------------	------------------------I-----H-----------	----------------------------------------------------------------------------------------------	-------------------------------------	---------
TMD2		585	None	--------------------------------------	----------------------------------------------------------------------------------	------------------------L-----Q-----------	----------------------------------------------------------------------------------------------	-------------------------------------	---------
TMD2		586	None	--------------------------------------	----------------------------------------------------------------------------------	------------------------T-----T-----------	----------------------------------------------------------------------------------------------	-------------------------------------	---------
TMD2		587	None	--------------------------------------	----------------------------------------------------------------------------------	------------------------F-----Q-----------	----------------------------------------------------------------------------------------------	-------------------------------------	---------
TMD2		588	None	--------------------------------------	----------------------------------------------------------------------------------	------------------------T-----S-----------	----------------------------------------------------------------------------------------------	-------------------------------------	---------
TMD2		589	None	--------------------------------------	----------------------------------------------------------------------------------	------------------------E-----H-----------	----------------------------------------------------------------------------------------------	-------------------------------------	---------
TMD2		590	None	--------------------------------------	----------------------------------------------------------------------------------	------------------------K-----A-----------	----------------------------------------------------------------------------------------------	-------------------------------------	---------
TMD2		591	None	--------------------------------------	----------------------------------------------------------------------------------	------------------------P-----F-----------	----------------------------------------------------------------------------------------------	-------------------------------------	---------
TMD2		592	None	--------------------------------------	----------------------------------------------------------------------------------	------------------------V-----T-----------	----------------------------------------------------------------------------------------------	-------------------------------------	---------
TMD2		593	None	--------------------------------------	----------------------------------------------------------------------------------	------------------------G-----H-----------	----------------------------------------------------------------------------------------------	-------------------------------------	---------
TMD2		594	None	--------------------------------------	----------------------------------------------------------------------------------	------------------------N-----L-----------	----------------------------------------------------------------------------------------------	-------------------------------------	---------
TMD2		595	None	--------------------------------------	----------------------------------------------------------------------------------	------------------------I-----S-----------	----------------------------------------------------------------------------------------------	-------------------------------------	---------
TMD2		596	None	--------------------------------------	----------------------------------------------------------------------------------	------------------------I-----F-----------	----------------------------------------------------------------------------------------------	-------------------------------------	---------
TMD2		597	None	--------------------------------------	----------------------------------------------------------------------------------	------------------------M-----A-----------	----------------------------------------------------------------------------------------------	-------------------------------------	---------
TMD2		598	None	--------------------------------------	----------------------------------------------------------------------------------	------------------------L-----L-----------	----------------------------------------------------------------------------------------------	-------------------------------------	---------
TMD2		599	None	--------------------------------------	----------------------------------------------------------------------------------	------------------------G-----T-----------	----------------------------------------------------------------------------------------------	-------------------------------------	---------
TMD2		600	0.11402	PVLVLQVILFYFLFNLALVIFVFSILKVLIL-IIIPVY	FFFFTITTTAWFFFFFTFFPWFFFWISFFFAFFYAAAAFFFFFVAFFGVTLTTTAFFTTWFTSTTTTTFWYFFGAAGFFFFF	NNLLFNAGAFTSFNFAISNSTSFSFSSAAAFNF-SSSLLSSF	LYLALLFLLGLLLAVLFAFLFALLFYLLFFFHITYIIFYFFYYYYAFKFFFACYFFAFFIFLLFLFLYFLILALLFLYFLFVIFVLFASGFSSG	MMALCFALLQITVVLTLSLTQVTTITALFIVMTALTS	VVFVTLDIK
TMD2		601	0.086904	AIIVIVVLALALIMILFLLLIAGLALIVSIFLLLLCVT	VYYLILIIIAAIFLFLVIFVLVVITTICLFYLFLLLLLFLFLFLYFLLLAFVAILVLAALFISIIAIILVALILFFVVLIIL	AAALSITVIFLVVASGYLALVIAVFVVTTFGIS-VVVMILLG	IIVLVILIILFIIMLFFIVVMCVIFIFTGVIMVLIVSGIVVGGGVIVIAVVICLFVLLFFFLIIIFALVIFVIFAIIIFFVLFICFVFFIIVFI	LLVLLVLWWTWVVCLVSVLVTLVVLVLLLLLTVFSVA	LLLIFFVTT
TMD2		602	0.129565	LVLQIVQCLGYGLCLLTLLCVIIFLLHVVLLLTLLILI	FILFYLYYYLWILFFFVILLIFFILCITFFIFFLIIIIFFFFFFIFFAAYMYYYQLFYYLFYMYLYYIFILFICLLLFFFFF	VVFLLFAYLLIAGVLILLVAFALAIAAAAALIL-ALALSAAL	LCMYLMLMMMMMLVMFYFMLLMFLYLMLMMMILVLLLGVLMVVVMFMQFMMFFLMMALLFLMMLMLMFMMFMFFVLLMLLLLLMFLMLMLYLLM	SSCSSIMNNMLMCISLMVVMMIMMLMALCCCMMMMLM	LDLLLMVSL
TMD2		603	0.123908	AGPPNLPIKTCTTTSGSMSPNGANVVLGNPNPNVAPSL	TCCVDDVDDGSMCNVSLMCATVVVCVLIAVCSVTSSSSVSVSVTCVSDIDIDIDSTTVVSVVVVDVVDSTATSSSSSVVVVV	MMLVTMGACTMLCMTAFLMLALFLGLLGGSCML-LALVFLLA	VLFIFLALLFFFFATAIVFLFVAVICFFFFFVTPGTTAVFFYFFLVFSFFFVVALFAVLCFFYFYFLSFYCLVVAFFIFFLTMFMQFMLWTWWC	AAILGSCYYIAIIVTIIYLIILIIVIAGVTTVICIIV	IALLITVGV
TMD2		604	0.09535	LVLYLFYFSLVLIMAVLIVYLAVPYVNVLPGYLVIWEV	MFFILLLLLLLTVMMMITVVVMMCFIFVMMFMMIVVVVMMMMMVVMMLYLYLILCIMLLMMLLLLMLLMLVLLVLLMMMLLM	WWASTWLLFSWFCWSLVWWFLFFFLFFLLLAWL-FLFITFFM	MNLCLLMLLVLVYLLLCFVLILLMCLLMSVCTILTIIVTVVCCCNFVIILVFLNIVAMMLLLLILLLIVLLLFMLLCVFLLLMVMLCMALCILN	SSWGSFILLWLLWWLLWLWLWLLLCLAMLMMWLIWLW	PLVWWLILF
TMD2		605	0.115929	LIFIVGIICIWIIITNTNNIILVVVNCVVVVILKKIVV	SSSGIVIIIGLTSGGAPTSLSGAIAIVLAGSAGCMASAGASAGYSAAAVSVTVTSYSVVSGVVVLIVIAAVTIGGGFAAGGA	IICGYIFIVYYYWIYAWVIYFYGYIYYVVVYIW-YIYLCYYY	FAWLWWLWWLWWTYVFLFWWLIFFLYWWWWWYWITWWWVWWYYYWFWDWCWFLWIWCLFFLIILVLWYWVFWFFYWWTIQGQFWFVWFWWITIV	TTVTTSYTTLIYILAYISIYVWYYLYCLVAAIYLLYI	VILIYSFAI
TMD2		606	0.16917	PLFFFAFDLFLFFFSLGLLFFLTLALALFALSFTTVFS	SSSSLFLLLTSSSCTTVSSFFMMFSSPLTTSTTSVAVVTTCTTFSTTFLLLLLLCTALLFTLNLFLLLTSSCFLFFLSMTTM	SSSSFCLTCFANTSFLSCSNANFNTNNMMMNTF-NMNVINNC	LSSNSSLSSNSSSTCLGTSSSCLLGTTSSSTKSLSSSSSTSGGGCTSNTFSALCSSVLLLSNNSNSCTSNLSAVTSSCSLALISCSTLSSSAAL	GGCGLCNIISLNCSTNSSTNSNNNWNVLILLSNNSNS	LIAIIYIYY
TMD2		607	None	Y--------------F-FV------F-------FF---	------------------------------------------------S-T---F---------------------------	--AV----Y-----------G-T--------------SG---	W--A--W--------ITW----IWT------A-Y-------SSS-W-----WG---AWIL----------L-WW-----V-SW-W--W------	FF-FF--GG-G---F---------L-AWSHL------	AAV--M-F-
TMD2		608	None	V--------------F-FF------F-------FF---	------------------------------------------------L-L---W---------------------------	--GP----S-----------V-V--------------VL---	S--S--S--------SST----SSS------T-A-------SSS-T-----TA---TSNS----------S-TS-----S-SS-T--S------	NN-YH--NN-N---N---------T-TNNSS------	TIS--R-S-
TMD2		609	0.264251	FFGLFLLTFYFYFYFF-FFLFFWFTF-FFLYLFFFVYF	LFFLLLLLLYFMFLLLFMFLFLLYFL-DLLFLLFLLLLLLLLLFFLLLLLLLLLLFLLLFLLLLLLLLLFMLFFMMILLLLL	WWLLYWFFLYLFFWYLFFWFVFYFLFFFFFFWYLFFFFYFFF	YYYYYYYYYYYYYYFFYYYYFFFYYYWYFYYFYYYYYFYYYYYYYYYVYWYYFYYYYYYFFYYFYFYYYYFYYYYFYYFYFFYYYYYYLYYHHY	FFYFFYYLLYFYYYYYYYYYYYYYYYYYFYYYYYYYY	YWYWWLWYW
TMD2		610	0.185374	LLSYTLYFYYYCFYATVITYIVVYIT-LTGMYTYYLLV	FILFMLFMLHTVLLLLLVLMILLFIFTILLILLLLLLLLLLLLLLLLLFLFLLLLFLLLILLFFFFLLLIFLFFWWILLLLL	IIWWILYYFFLGWVFYFLAGFGFGFGGYYYFIFYGYGYVGGF	YTYSFFFFFVYWLAVYTWWAYGYYTFFWWWWYYFNYYFNWGFFFTWWLWGWWLTWWAFIIIIIIVIFYWLIFWWYWLVIVLCWWWVWWIFLIIL	VVYVILSFFYFFAYVFWCYFYWFFYFAYLATIFAYFI	LVFAAFLFA
TMD2		611	0.184847	YLMLLSLMLLGLILLLALLLLLACLL-LLILILLLSLL	RHHKLLFLLVKLHRRRFFHLKRRKSRIFRRHRRRLLLLRRQRRIHRRMILILLLKKRLLTRLLLMLLLRRKRIALLRRRRRR	IIVIYTRRLLKKTILRKKIKLKYKIKKKKRRIIRKRKLRKKR	QVQVKSSTSLVKRKLQIKMAQLQRIKRRKKKMRSRRRKRKKKKKTKMNKDMKKYRMVSLKKLLKLKSKMLKSKMKKKLRLKLRKKLKKVVANTK	MMRMSKINNLRNRLMNKLRNLLNNQNVLSLLLNYLNI	RLRQLHQRA
TMD2		612	0.249764	ATSSSVSACAEAAAATSSTSSTATAT-TTLLALCCLTA	TAATTTTTTVTTATTTATATAATTTTVTTTATTACCCCTTTTTTATTTTTTTTTTTTTTATTVTTTTTTTCTCTCCCTTTTT	AACCSTCVLSASAASIASASLSISGSSCCVAAKCSCSFTSSC	TATATVVTVCTTTLSCASTVCSCTAVCTATAKTTCTTTCSTAAAASTRSRTSAATTAVSCCSSCSCVVTSGVSTVSATSCAATTSCSTTCALTV	AAAAASAAAAAAAAAAAATAACAAAAAVTAAAAAAAA	LIVIMMIVV
TMD2		613	0.204925	SCMVCSVTCIVISICCVCCACSCKVC-SCACASIIQVT	SSSSSSSSSSAFSASSSFSASSSCGASTSSSSSAGGGGSSSSSASASSASSSSSSSSSSASSSSSSSSSASTSSSSASSSSS	NNFFMKSSAMHWINMTMWNWTWAWLWWSSSINSTWSWGAWWM	VVVVIVVVVAIIVIITVIIVVITVVLIIVIILVIVVVAVIIIIIVIITISIIVVIIVVIAAIIAIAVIIIAVIIITINAMVVIIIMIIMCASSC	SSCSIVVSSIIMCITMIIVMIVMMCMVVVVVIMIIMI	LVIILIVLV
TMD2		614	0.135556	VFIYVLYFSKYKVKLGFTAYIFAKFV-FSMFKYTTFFF	FVVFGAAGGYTLLWFFFLLCMFFYAFFNFFVFFCLLLLFFFFFCAFFSAGAGGGFFFGGVFASASSGGFTTFFFTTTFFFFF	RRLLVHRRFINKVRITFKRKKKSKMKKRRRSRWSKSKQFKKS	FFFFFVFFVTFFYYLNFFFLTANFFRFMSFFFFAQFFTFFFFFFFFFEFKFFCFLFSFVSSVISVSFHFVSLFFAYLLVYCFWFFYFWFWLWWK	LLTLYIFFFYLFAVLFYFAFYVFFTFCVFVVVFFCFI	YSTMVVIFI
TMD2		615	0.168089	VSITSRTSRTATSTLTVTATTSSKST-STVSSIGRMSS	SVVTRRRRRASKVSSSVKVRSSSSTIMASSTSSSSSSSSSTSSSSSSRQRQRRRTMSRRASRTRRRRRSSATISSSRTSSSS	RRKQESKKSEMSTRESIGRSLSMSKSSKKKLRKKSRSLQSSM	TTTTTTTTTVRATVTTTTTVTTTTTAVTTTTITVVTTTETTTTTTTTQTITTTTATRTTTTTVTVTTVTVTTTTRTVTTKTVSTTKTSTLTLLV	TTVTEVRFFTGITVTVKTTVTTVAVIRTNRRKVTTVV	NCTMLRLSV
		616	None	-----------------------K--------------	----------------------------------------------------------------------------------	--SS----------------L-R-S-------G----V----	----------------------------------------------------------------------------------------------	-------------------------------------	V-I---V--
		617	None	-----------------------K--------------	----------------------------------------------------------------------------------	--WW----------------Q-Y--------------I----	----------------------------------------------------------------------------------------------	-------------------------------------	V-I------
		618	None	-----------------------R--------------	----------------------------------------------------------------------------------	--RR----------------S----------------M----	----------------------------------------------------------------------------------------------	-------------------------------------	L-W------
		619	None	--------------------------------------	----------------------------------------------------------------------------------	--GG--------------------------------------	----------------------------------------------------------------------------------------------	-------------------------------------	---------
DPG		620	0.374285	TDKTDDTNDPEPNTDNKNNDNDDTDN-DNSDNDDDDDD	DDDDDDDDDEDNNDDDNNNDDDDNDNDNDDDDDDDDDDDDDDDDDDDDDDDDDDDDDDDDDDDDDDDDDDDDNNDDDDDDDD	DDNDDDDDDDDDDDDDNDDDDDDDDDDDDNDDDDDDDDNDDD	DDDDEDDDDDPEKGKEDLSDDPEDDGASPKPNDGKDDNKLSPSSPLSPLNSLDSDSDDPDDPSDADDGSADDLSGQPPDNDSVKPNPTDDDDDG	GGDGGGDGGPGGDDGGNPDGNDGGDGDDGDDDGDNGP	SGNGGNGSG
DPG		621	0.190835	KPPSPPSPPPIPPPPPPPPPPPPPPP-PPRPPPPPPPP	PPPPPPPPPPPPPPPPPPPPPPPPPPPPPPPPPPPPPPPPPPPPPPPPPPPPPPPPPPPPPPPPPPPPPPPPPPPPPPPPPP	PPPPPPPPPPPPPPPPPPPPPPPPPPPPPPPPPPPPPPPPPP	IPIPPPPPPPVIAPPPPPPPPPPIPPPVPPPEVPEVVASPPPPPPPPPPNPPPPQPPPPPPPPPPPPPPPPPPPPIPPPPPPPPPPPPPPPAAP	PPPPPPPPPPPPPPPPPPPPPPPPPPPPPPPPPPPPP	PPPPPPPPP
DPG		622	0.227427	SGDSGGSGGGAGGGGGLGGGGGGNGGGGGAGGGGGGGG	GGGGGGGGGGGGGGGGGGGGGGGGGGGGGGGGGGGGGGGGGGGGGGGGGGGGGGGGGGGGGGGGGGGGGGGGGGGGGGGGGG	GGGGGGGGGGGGGGGGGGGGGGGGGGGGGGGGGGGGGGGGGG	GGGGSGGGGGGEWGGGGQAGGGGGGGVGSASGWGKWWGKVAGGGGQADHSAQGGGAGGGGGGGGGGGGAGGGQAGTIGGGGGASSGSAGGGGGG	KKGGGGGGGGGGGGGGGGGGGGGGGGGGGGGGGGGGG	GGGGGGGSG
		623	None	--------------------------------------	----------------------------------------------------------------------------------	------------------------------------------	-------------------------S--------------------------------------------------------------------	-------------------------------------	---------
		624	None	--------------------------------------	----------------------------------------------------------------------------------	------------------------------------------	-------------------------P--------------------------------------------------------------------	-------------------------------------	---------
		625	None	--------------------------------------	----------------------------------------------------------------------------------	------------------------------------------	-------------------------S--------------------------------------------------------------------	-------------------------------------	---------
		626	None	--------------------------------------	----------------------------------------------------------------------------------	------------------------------------------	-------------------------D--------------------------------------------------------------------	-------------------------------------	---------
		627	None	--------------------------------------	----------------------------------------------------------------------------------	------------------------------------------	-------------------------F--------------------------------------------------------------------	-------------------------------------	---------
		628	None	--------------------------------------	----------------------------------------------------------------------------------	------------------------------------------	-------------------------E--------------------------------------------------------------------	-------------------------------------	---------
		629	None	--------------------------------------	----------------------------------------------------------------------------------	------------------------------------------	-------------------------E--------------------------------------------------------------------	-------------------------------------	--------K
		630	None	--------------------------------------	----------------------------------------------------------------------------------	------------------------------------------	-------------------------L--------------------------------------------------------------------	-------------------------------------	--------V
		631	None	--------------------------------------	----------------------------------------------------------------------------------	------------------------------------------	-------------------------R--------------------------------------------------------------------	-------------------------------------	--------T
		632	None	--------------------------------------	----------------------------------------------------------------------------------	------------------------------------------	-------------------------I--------------------------------------------------------------------	-------------------------------------	--------G
		633	None	--------------------------------------	-----------------------------------------------------------I----------------------	------------------------------------------	-------------------------R--------------------------------------------------------------------	-------------------------------------	--------V
		634	None	--------------------------------------	-----------------------------------------------------------V----------------------	------------------------------------------	-------------------------N--------------------------------------------------------------------	-------------------------------------	--------S
		635	None	--------------------------------------	-----------------------------------------------------------P----------------------	------------------------------------------	-------------------------I--------------------------------------------------------------------	-------------------------------------	--------P
		636	None	----------K---------------------------	-----------------------------------------------------------R----------------I-----	------------------------------------------	-------------------------L--------------------------------------------------------------------	------------------------Q------------	--------L
		637	None	----------A---------------------------	-----------------------------------------------------------N----------------S-----	------------------------------------------	-------------------------L--------------------------------------------------------------------	------------------------Y------------	--------Q
		638	None	----------L---------------------------	-----------V-----------------------------------------------I----------------A-----	------------------------------------------	-------------------------L--------L---L-------------------------------------------------------	------------------------K------------	--------I
		639	0.233382	YT-ITTIKTYWYYYTIGITVTTTYRIRTT-FKVTTVIK	IIIIIIIIIIVIIIVVIVIIMVVITIIIVVIVVIVVVVVVIVVIIIVIIIIIIIIIVIIHVIIIIIIIVVIIIYIIRIVVVV	YYVVFFYYHYFIFYYFYIYIYIFIYIIYYYTYVYIFICYIIY	R-RSGGVSGRRPKTERSQSHRGRRSSRRSNTV-SY--RYQSYYYSQSIQ-SQRSISRSFKKFSKYKG-SSKGQSSTQSVNRGSNSNSSYYIS-S	FFRYFFRYYKYFSSLYR--FIRYFFYRRFYYSFRRYS	YHFRRLTFF
		640	0.197365	IVSTIVTILIVIIVVILIIIIVVAVIIVI-IIIVVIVI	IIIIIIVIIILIYILIVIYILLLILLVIILLILVKKKKLILILLLVIVVIVIIVLIIIILLVIIVIIIILLIIVCCLLLLLL	IIIIVLIVIVLIVIVIVIIIIIVIIIIIIICIILIIILVIII	VSVPAVVVVVPIPTIVPPPVVVVVPKIIPPPSLPVLLVVPPAAATPPIP-PPVTVPVVIVVIIVIVVSPIVVPPPIPPVIVVPPPIPPFILV-P	LLILLLVVVPVVVPMIP--VPVVVPVVVLIIPVVPIP	LQLQQVQCI
		641	0.201279	TNSPTTPTTKPKNTATQTTNTTTGTTSKT-TDNTTTNT	PPPPPPPPPPPPPPPPPIPPPPPPPPPPPPPPPPQPPPPPPPPPPPPPPPPPPPPPPPPPPPAPSPPPPPPPPKPPPPPPPP	PPQTPPRKGPSKPPPPPRPKVKPKPKKDKQPPTTKKKPDKKP	PPPLPPPPPPPPPKPPVNSPPPPPVPPPSSTTPLPPPNPGSPPPTNSKHFSNPTPSPPPPPPPPPPPPSPPPNSLPPSPPPPSSCPCSLETE-T	PPPRPPPPPPPPPPPPT--PPPPPPPPPPPPPPPLPP	PPQPPPPGP
		642	None	---E--E---------A-------------------S-	-------------------------------------------------------------------------KWW------	-----I--S-------V---P---G--------H---E----	-L-------D---ED------D-----------D---G---K--N--------N----N--ND-D----N----D----D-----D---S---D	-------------------------------------	RGRRTSH--
		643	None	---N--N---------G--------------L----H-	--------------------------------------------------------------------------RR------	-----D--E-------P---A---T--------M---E----	-T-------T---YT------D-----------F---Y---A--D--------E----T--TT-T----T----F----T-----T---Y---I	-------------------------------------	GVGVIPV--
		644	0.210297	HANHKAHTKKEKQKPKPKKAKARKSKHSKESKKKKANK	RRRRRRRRRRR-RRRRQ-RRRRRRRRRRRRRRRRRRRRRRRRRRRRRRRRRRRRRRRRRSRRRRRRRRRRRRKLTTRRRRRR	LLPA-SMRNKKAKLKTSPLATAKAVAAKAA-L-RARATKAAK	STSSPTPETLKEQSPANQKASPAANKDDVKKLNELNNTLKNTKKMQKDQLKQAYSKPPERREERDRPLKDRPQKPKKELLADQKKLKQDYDR-D	LLKLLLLRRTKLAKKLK-RLKDLRKLPSKSSKLSPLK	TANAPKANG
		645	0.12138	EEAAAAAGSSRSYRDAQSAKSEEINATETDRNRKKEGQ	ANNANNNNNLN-NSAAE-NQNAAKNKRKAANAANQQQQAAAAA-NAANANANNNLQANNKANNNNNNNANNAQDRRAAAAAA	NNTT-GNTDLNTGNLGDTSSDTMTDTTNNN-N-GTLTDISSL	RGRSNGNHGEMKKIEKAKETKKKRAYQQEEKEDENDDPDKEDAAGKENKSEKNGQEANENNEENENSDEENNKEDNQTNEN-AEKEKADEEESN	RRDKKKNGGNNGGNQEG-YGDSKGEDSEESSNGTNDN	APQPPHPTS
		646	0.168248	NNHWNAWNNTWNNNKNFNNTNNNSSNSNNSNWNNKNEN	SLLTSLSSAHI-LTTLS-LDITLYIVVILTLLTVPPPPTLTLT-LSLASASTATPNTTLITLYSSLAALIATNYEEGTLTSL	SSQH-SIGHSVEQSSWNRSEHENEHEETIT-M-QEEEHGEES	FAFNFWWFWWFYYLWWRFFWWWWFRNWWVFFLILHIIVHYFVLLYFFCFFFFWYFFFWWWWWWWWWWYFWWWFFLFFSWWW-FFFWFFHNRLTF	WWWWWWYWWFWWWFWWF-IWFWWWKWFWWYYFWYYWY	CHWFFDFLE
		647	None	--------------------------------------	----------------------------------------------------------------------------------	------------------------------------------	-------------------------------------------------------------------P--------------------------	-------------------------------------	---------
		648	None	--------------------------------------	----------------------------------------------------------------------------------	------------------------------------------	-------------------------------------------------------------------E--------------------------	-------------------------------------	---------
		649	None	--------------------------------------	----------------------------------------------------------------------------------	------------------------------------------	-------------------------------------------------------------------L--------------------------	-------------------------------------	---------
		650	None	--------------------------------------	----------------------------------------------------------------------------------	------------------------------------------	-------------------------------------------------------------------I--------------------------	-------------------------------------	---------
		651	None	--------------------------------------	----------------------------------------------------------------------------------	------------------------------------------	-------------------------------------------------------------------I--------------------------	-------------------------------------	---------
		652	None	--------------------------------------	----------------------------------------------------------------------------------	------------------------------------------	-------------------------------------------------------------------R--------------------------	-------------------------------------	---------
		653	None	--------------------------------------	----------------------------------------------------------------------------------	------------------------------------------	-------------------------------------------------------------------N--------------------------	-------------------------------------	---------
		654	None	--------------------------------------	----------------------------------------------------------------------------------	------------------------------------------	-------------------------------------------------------------------L--------------------------	-------------------------------------	---------
		655	None	--------------------------------------	----------------------------------------------------------------------------------	------------------------------------------	-------------------------------------------------------------------E--------------------------	-------------------------------------	---------
		656	None	--------------------------------------	----------------------------------------------------------------------------------	------------------------------------------	-------------------------------------------------------------------L--------------------------	-------------------------------------	---------
		657	None	--------------------------------------	----------------------------------------------------------------------------------	------------------------------------------	-------------------------------------------------------------------L--------------------------	-------------------------------------	T-H------
		658	None	--------------------------------------	----------------------------------------------------------------------------------	------------------------------------------	-------------------------------------------------------------------N--------------------------	-------------------------------------	Q-Q------
		659	None	--------------------------------------	----------------------------------------------------------------------------------	------------------------------------------	-------------------------------------------------------------------R--------------------------	-------------------------------------	N-S------
		660	None	--------------------------------------	---------D-----------------R---------------------------S---------H----------------	------------------------------------------	----R--------------------S--Q----------------------------N---------P--------H-----------------	-------------------------------------	Q-R------
		661	None	--------------------------------------	----------------------------------------------------------------------------------	------------------------------------------	-------------------------A--F--------------------------------------S--------L-----------------	-------------------------------------	T-T------
		662	None	--------------------------------------	-----------------------------------------------R----------------R-----------------	------------------------------------------	-------------------------N--S--------------------------------------Q--------T-----------------	-------------------------------------	G-G------
		663	None	--------------S-----------------------	----------------------------------PPPP---------P----------------PP------S---------	------------------------------------------	----L-------C------------P--T----------------------------L---------T--------S-----------------	-------------------------------------	S-K------
		664	None	--------------S-----------------------	----------------------------------PPPP---------P----------------PP------N---------	------------------------------------------	----P-------I------------Y--S----------------------------D---------T--------S-----------------	-------------------------------------	D-P------
		665	None	--------------T-----------------------	-----------------------------------------------E----------------ED------R---------	------------------------------------------	----E-------E------------D--D----------------------------F---------Y--------E-----------------	-------------------------------------	G-E--A---
		666	None	--------------G-----------------------	-----------------------------------------------S----------------SD------D---------	------------------------------------------	----E-------G------------T--S----------------------------D---------Q--------W-----------------	-------------------------------------	S-G--K---
		667	None	--------------------------------------	-----------------------------------------------C------------------------C---------	------------------------------------------	------------A------------N-----------------------------------------S--------E-----------------	-------------------------------------	K-N--S---
		668	None	--------------------------------------	-----------------------------------------------G------------------------Y---------	------------------------------------------	------------S------------D-----------------------------------------A--------S-----------------	-------------------------------------	H-T--Q---
		669	None	--------------------------------------	-----------------------------------------------G----------------------------------	------------------------------------------	------------K------------N-----------------------------------------N--------L-----------------	-------------------------------------	R-K--D---
		670	None	--------------------------------------	-----------------------------------------------G----------------------------------	------------------------------------------	------------A------------M-----------------------------------------P--------N-----------------	-------------------------------------	H----P---
		671	None	--------------------------------------	-----------------------------------------------D----------------------------------	------------------------------------------	------------T------------A-----------------------------------------F--------A-----------------	-------------------------------------	R-R--E---
		672	None	--------------------------------------	-----------------------------------------------E----------------D-----------------	------------------------------------------	------------Y------------T-----------------------------------------D--------A-----------------	-------------------------------------	R-R--A---
		673	None	--------------------------------------	-----------------------------------------------E----------------E-----------------	------------------------------------------	-------------------------S-----------------------------------------T--------V-----------------	-------------------------------------	H-K--P---
		674	None	--------------------------------------	-----------------------------------------------G----------------A-----------------	------------------------------------------	-------------------------A-----------------------------------------T-------------------------S	-------------------------------------	R-R--H---
		675	None	--------------------------------------	-----------------------------------------------V----------------L-----------------	------------------------------------------	----V--------------------S-----------------------------------------T-------------------------V	-------------------------------------	R-R--D---
		676	None	------------------------------------D-	-----------------------------------------------A----------------------------------	------------------------------------------	----F--------------------L-----------------------------------------S-------------------------P	-------------------------------------	R-H--M---
		677	None	------------------------------------E-	Q--D---------P-------------------------------A-G-----------------------A----L-----	------------------------------------------	----E--------------------L-----------------------------------------T-------------------------L	-------------------------------------	K-R--T---
		678	None	--------------A---------------------G-	D--D---------E-------------------------------D-D----H-----------ED-----SD---E-----	------------------------------------------	----E-------E------S-----A--L----------------------------E---------M-------------------------V	-------------------------------------	S-P--S---
		679	None	--------------N---------------------Q-	E--E---------E-------P-----------------------E-V----P-----------IG-----EL---Q-----	------------------------------------------	----F-------S------F-----N--L----------------------------E---------S--------------------------	-------------------------------------	G-G--PL--
		680	None	--------------N---------------------Q-	A--A-----T---A-------E-----------------------A-T----P--V--------AS-----IF---N-----	------------------------------------------	----N-------V------A-----A--Y----------------------------R---------E--------------------------	-------------------------------------	H----SI--
		681	None	--------------S---------------------L-	A--A-----Y---A-------E-----------------------A-T----E--L--------TG-----AT---A-----	------------------------------------------	----R-------K------R-----E--E----------------------------G---------A--------------------------	-------------------------------------	H----EL--
		682	None	------------------------------------N-	Y--Y---------Y-------A-----------------------Y------P------------------Y----------	------------------------------------------	-------------------L--------------------------------------------------------------------------	-------------------------------------	L----SP--
		683	None	------------------------------------E-	I--I---------L-------A-----------------------I------E------------------L----------	------------------------------------------	-------------------G--------------------------------------------------------------------------	-------------------------------------	S----RI--
		684	None	------------------------------------R-	E--E---------E-------D-----------------------E------D------------------E----------	------------------------------------------	-------------------W--------------------------------------------------------------------------	-------------------------------------	K----PA--
		685	None	------------------------------------G-	K--K---------R-------I-----------------------K------V------------------R----------	------------------------------------------	-------------------P--------------------------------------------------------------------------	-------------------------------------	T----GS--
		686	None	------------------------------------A-	Q--Q---------C-------E-----------------------S------G------------------M----------	------------------------------------------	-------------------L--------------------------------------------------------------------------	-------------------------------------	T----GE--
		687	None	------------------------------------K-	---V---------L-------R------------------------------E------------------F----------	------------------------------------------	-------------------E--------------------------------------------------------------------------	-------------------------------------	E----RE--
		688	None	------------------------------------E-	---Y---------Q-------Q------------------------------S------------------I------P---	------------------------------------------	-------------------L--------------------------------------------------------------------------	-------------------------------------	K----IK--
		689	None	------------------------------------T-	I--I---------D-------I-----------------------M------S------------------V------E---	------------------------------------------	-------------------R--------------------------------------------------------------------------	-------------------------------------	T-T--IT--
		690	None	------------------------------------S-	E--S---------Q-------D-----------------------A-----------------H-------D------E---	------------------------------------------	-------------------G----------------------------------A---------------------------------------	-------------------------------------	D-S--NS--
		691	None	--Q-------V---V-Q-------D-----------GH	VHHIHYHHHEH-HQPP--HPHAP-H---PPHPPHPPPPPPIPP-HEPPHHHHNH-S-HHTPHQPPIHQPHYPGPEESAAP-P	--EE-YHE---E-----E-E-E-E-EERR-K-Y-EDE-AEEG	R-H-NR----YKDR-GSHYSG-GRSGKRLCHF-RY--AHHC-NN-HY-FSYHG-LC-EVGG-SG-GREY-GRHYLYGFGNG-SCQNQSE-L-EE	RRTRIK-KR-VKKTHKR--K-K-KEK--KL--K--KT	R-YMKGNYV
		692	None	--I-------L---G-P-------T-----------AA	PPSPPPPPPAM-VADD--IDVNE-L---DDQDDIPPPPDDCDD-KPDSPPPPLP-L-PPHDPTPSSPPDLSTFTMMPDSDPE	--QD-IDA---Q-----Q-Q-Q-Q-QQDD-P-T-QLQ-VQQI	V-V-PP----VLDV-FSLLPF-FVSVIIELLP-IV--SVML-IV-LL-MLLLF-SL-TFFF-LF-FPSL-FPLLVLKDFLF-LLLLLLH-A-LY	PPPPPP-PP-PPPPPPP--P-P-PDP--PP--P--PP	S-PIIPTTV
		693	None	------------------------------------K-	----PPPPP-----EE---PP-E-----EE-EE-----EEEEE---E-PPPP-P---PP-E-----PPE--------EFEDE	------------------------------------------	-------------------E----------------------------------K---------------------------------------	-------------------------------------	---LIG---
		694	None	------------------------------------G-	----EEEEE-----AA---EY-A-----AA-AA-----AAAAA---A-EEEE-E---EE-A-----EEA--------AIAEA	------------------------------------------	-------------------A----------------------------------T---------------------------------------	-------------------------------------	---PPD---
		695	None	------------------------------------T-	----PPEPP-----AA---YS-N-----AA-AA-----AAAAA---A-EPEP-P---PP-A-----PPA--------AEAAS	------------------------------------------	-------------------R----------------------------------D---------------------------------------	-------------------------------------	---EDP---
		696	None	------------------------------------S-	----EEDEE-----DF---LI-F-----FD-FD-----DFAFD---F-EEEE-E---EE-D-----EEF--------DMDAF	------------------------------------------	-------------------D----------------------------------K---------------------------------------	-------------------------------------	---MSE---
		697	None	------------------------------------H-	----VSLVT-----LI---NS-I-----IL-IL-----LILIL---I-FGFG-S---EE-L-----GGI--------IELDI	------------------------------------------	-------------------F----------------------------------D---------------------------------------	-------------------------------------	---AEV---
		698	None	------------------------------------G-	----VNRVL-----EE---GN-E-----EE-EE-----EEEEE---E-HLAF-I---ED-E-----FYE--------EIELE	------------------------------------------	-------------------V----------------------------------L---------------------------------------	-------------------------------------	---DIQ---
		699	None	------------------------------------R-	----DEYDD-----RM---QA-M-----MR-MR-----RMKMR---M-YDYD-D---FF-R-----DEM--------KEREM	------------------------------------------	-------------------A----------------------------------V---------------------------------------	-------------------------------------	---ARL---
		700	None	--GH--HV--P---V--------HS----K-N----DL	NMMNGGEGGFHQFRQEL-FKNNERAYF-EQFEQPGDDDQEQEQ-FPEADGGGSGRYAEVSQP-EMTGGESLNNREEKQAQRE	--RKKQPNES-K--SESR-KNKGKDKKASKS--PKGKEVKKT	PGPRIER-RKDPEYSRNSSKRKRPNDSPRPSD-RE--VESS-EE-SSISSSSY-ES-AKYY-NYEY-QSEYASSHTEPY-YLPPS-SPK-E-CQ	KKPAEE-EEKKEA-KE--FEKD-EGE---D-QE-KG-	DLDGTNSYD
		701	None	--SM--MD--A---T--------TH----D-E----KL	SPPNNNTNNDKSPDIIN-PPTGIIQGG-IIPIIDAAAAIIIII-PSIENNNSEGEDDPSQIE-EEDTQIQTGRMRRGIAIQI	--FLLTQSKR-K--RSVF-KQKIKKKKQQRS--RKKKNQKKE	RRRRDLPRPVSERDIVRYNSVFVRREPDDKYV-DG--DGYK-KK-YNFYQNYM-NK-PDVV-DVII-MNIVIYNDASNM-MSRKY-YRK-I-LN	NNNHKF-NNPDNV-DK--KIPT-KDK---L-PI-PN-	GLDEVEQYE
		702	None	--ER--RK--A---D--------SF----H-A----SL	LPPGTGTTMADKPEDEP-PSSPEGLILMEDPEDLPPPPDEDED-PGEWLAPNWSSAENNIDE-EWWAAELYDGFDDSDNDIE	--RNGITQIN-K--NSTK-KIKAKVKKNNLD--DKDKVRKKQ	SHAHLDSREPQAQLKGLSSDGTGSLIEEDSTP-LE--EEAA-EE-TSVGASTG-GS-LFGG-FGKG-LSKGDTSLNESG-GAAAS-SMR-K-EA	PPLHAE-KASKSS-PQ--DSSH-SNS---E-NS-PQ-	GVARSINGK
		703	None	--------------------------------------	----------------------------------------------------------N-----------------------	------------------------------------------	----------------------------------------------------------------------------------------------	-------------------------------------	---------
		704	None	--------------------------------------	----------------------------------------------------------S-----------------------	------------------------------------------	----------------------------------------------------------------------------------------------	-------------------------------------	---------
		705	None	--------------------------------------	----------------------------------------------------------P-----------------------	------------------------------------------	----------------------------------------------------------------------------------------------	-------------------------------------	---------
		706	None	--------------------------------------	----------------------------------------------------------G-----------------------	------------------------------------------	----------------------------------------------------------------------------------------------	-------------------------------------	---------
		707	None	------------------------------------L-	----------------------------------------------------------E--------------------V--	------------------------------------------	-------------------------------------------------------------------M--------------------------	-------------------------------------	D-N------
		708	None	------------------------------------T-	----------------------------------------------------------W-----------------------	------------------------------------------	-------------------------------------------------------------------N--------------------------	-------------------------------------	V-V------
		709	None	------------------------------------A-	----------------------------------------------------------G-----------------------	------------------------------------------	-------------------------------------------------------------------G--------------------------	-------------------------------------	E-E------
		710	None	------------------------------------S-	------V----------------------------------------------D----------------------------	------------------------------------------	-------------------------------------------------------------------T--------------------------	-------------------------------------	R-H------
		711	None	------------------------------------G-	------S----------------------------------------------M----------------------------	------------------------------------------	-------------------------------------------------------------------E--------------------------	-------------------------------------	G-G------
		712	None	------------------------------------G-	------A-----------------------------------------S-L--G----------------------------	------------------------------------------	----------------------------------------------------------------------------------------------	-------------------------------------	L--------
		713	None	------------------------------------E-	-----EDGD---------------------------------------LENDPN---T---D-F--DE--------------	------------------------------------------	----------------------------------------------------------------------------------------------	-------------------------------------	E--------
		714	None	------------------------------------G-	-----PGSA---------------------------------------AVGSGG---S---I-R--VV--------------	------------------------------------------	----------------------------------------------------------------------------------------------	-------------------------------------	Y--------
		715	None	------------------------------------K-	---------------------------------------------------------P---Y-Y------------------	------------------------------------------	----------------------------------------------------------------------------------------------	-------------------------------------	S--------
		716	None	------------------------------------K-	---------------------------------------------------------G---D-D------------------	------------------------------------------	----------------------------------------------------------------------------------------------	-------------------------------------	A--------
		717	None	------------------------------------I-	---------------------------------------------------------E---S-S------------------	------------------------------------------	----------------------------------------------------------------------------------------------	-------------------------------------	R--------
		718	None	------------------------------------S-	----------------------A--------A-------A-A----A----------W---S-S----A------------A	------------------------------------------	----------------------------------------------------------------------------------------------	-------------------------------------	A--------
		719	None	------------------------------------R-	----------------------A--------T-------T-T----T----------G---A-M----T------------A	------------------------------------------	----------------------------------------------------------------------------------------------	-------------------------------------	K--------
		720	None	------------------------------------C-	---------------A------N-----A--N-------N-N----N--------------S-S----N------------N	------------------------------------------	-------------------------------------------------------------------S---E----------------------	-------------------------------------	A-P------
		721	None	--K-------V---P-D-------K------S----AN	NPPG-----ITLTNIT--T-PSG----ITIVGI-PPPPIG-GI-PDGV-------I---AILPVVP--G-NGNDTTV---DV	--TTSRMHR--T---NLT-TRT-TRTTQQ---QKTATRRTTK	EQEES---L-TELN--GDEL---EGEDEVEDQ-N---L-DD-TT-DE-DDED---D-SG--V----SSE--EDEK-QT-N-EEEDNDE-QN-RC	--K--------------FR-----N---G--------	Y-Y-SPT-A
		722	None	--R-------V---E-Y-------N------R----QQ	SEDT-----RPSNTAN--N-KGN----GNADAA-HHRHAT-AA-EPTT-------I---QADLENG--A-PPYYKKG---VN	--IIRQKTE--I---ADI-IAI-IEIIRR---ENIDIQEIIE	LYLYR---D-RLQA--RKKS---LRSVVAKKE-D---E-KK-CC-KK-KEKK---K-GE--F----SDK--RKKA-NR-N-EKKKNKK-GK-RS	--Q--------------TV-----N---N--------	P-P-ESSFQ
		723	None	--------------------------------------	--------------N--------------N--N-----N---N-----------------NV-V------------------	------------------------------------------	----------------------------------------------------------------------------------------------	-------------------------------------	---------
		724	None	--------------------------------------	--------------G--------------G--G-----G---G-----------------GG-G------------------	------------------------------------------	----------------------------------------------------------------------------------------------	-------------------------------------	---------
		725	None	--------------------------------------	--------------T--------------S--T-----A---T-----------------TG-G------------------	------------------------------------------	----------------------------------------------------------------------------------------------	-------------------------------------	---------
		726	None	HVY-EV-VLLALVQVEIGEHQVVL-ELVVKK-HVMVRF	PPPPGRRGGMQ-PRSGNSPGAPVNQGGIGSDVSNEEEESVNVS-MQVADGGGGQGDAGAASRERGIGTVRATRLNNETVAAV	DDIINLDATQDVQDQHQIDVTVEVTVVDDDAEEHVTVTEVVV	DSDSQITEIVQELATDHEEDDSDDHIDSKEEGDV-DDA-EEKSSGEEKEEEEDSEE-LNDDKQDDDSCEDDGEEAEAQDKDEEEQKHE-IKEKA	EELSTE-EAKNQDKKQLIIQAMKQKQAKS-LSQTPHP	LDIASLVDA
		727	None	ESP-LK-DSKPKKSDLITSVASED-LDSSSS-DSSELR	TSSTSLQTARE-AESAKQASSGLGDKRTTSDPSASSSSSPTPS-ETPATSTVQTTQAQQPSQEQRHANPNHANKGGQSNNNP	TTEEQPDNIQEEDTQKVEAEIEQEIEEDDPESKEEEEIIEEI	RARASEDMENDKFETEERRAENEREEKRSQRYTE-TTA-RQKHHLRRRRHRRETNQ-DNDDDEDHDEPRHDERRETIYDDEELRRDRL-KGVLE	DDEADD-HDNDDEADDRPEDEDPDRDPPD-PGDPDHE	DSDKARENI
		728	None	DRY-LS-NAVAVEVALFSFRVQRK-LKELGV-RGGGYF	YGDIGATSGRY-EYGVTSESPYANDNNPVGDQGSHLLLGQGQG-DYQSPNPQHPSRLTTEGTITTGGGQNPYKCVVVGVGGA	YYLLQFEDSRYLAYRRKLYLILKLKLLEEKLYFELDLSSLLE	LLILAKEGKGLMLSGSYYYASESLYSLLPYYNNT-NQK-YYDEELYYDYFYYNLVYLFSVVFNVQVEEYQVAYYNKLMTVNRYYYVYY-DYYLG	EEKDTQMEEETSTGAIYDATEGESGSDDT-DETDITN	AAAEVPYPV
		729	None	EYD-FA-FHYAYYYRFHFLEFYYH-FHYLSY-YQQYHD	RDDRTHPQQKF-DRGPYKDDPRGYYPSQPGDGGYWWWWGGSGG-SRGPGQGTGQGRFPPEGPGPPSQQGYWRYSSSESPSSG	YYSARYPPNTDAEYTDDSYAEAAAEAAPPEKFRPAPANKAAT	LPVPISEGSDSLSGGKTEEDKIKLSEKFIEELTG-TQK-EEVAAPEEGEEEKKPREPNNKKGNKEKDPEEKDKEGCETKNKVEEENEE-NKKIQ	QQDEQQPKKWKMSEQMEEEMWYKMGMVFK-LWMIWQG	EDYGPDDIS
		730	None	MIN-LA-FLQAQIEKLPLLMLLLL-LLLLTA-TLLLSN	-PP-STSTTYN-P-YQTLPDD-QEKQMRQYPQYKCRLRYQSQY-P-QHRTRPSQMGDRRYYTTSHGTTQQS-SFKKCSATTQ	RREEAPLLLCQEIRCNLERELEVELEELLPSTTLELELLEEL	RVRVLERGEQSSDFLRHNKGRNRRHQRRLKMKEM-DGR-NKCSSTNKSNKKNRTEKDSNRRENRNRLEKNRPNKLFALRTRLRKMTMR-IQNKH	FFCQYYDKKKYYGWFYWAGYHEAYRYEQY-ERYERYM	GLGADRAFR
		731	None	ASL-QE-QKNGNKSEHSQQAGSDK-HKSQEN-KRHKFL	-LL-QPVPPTN-L-RGASLVE-RLLLMCGRLRRIEEEERRTRR-T-RLLPLQTLRAKLSFRPSLLPPPRIV-FRGGVSGGGR	AARSVCLILIATKAISIRATLTITLTTLLLITILTLTLLTTI	ASATRGGDGRLAIEQRLEESRTRALPNALEELFE-FFV-EESEEQEEFEEEERQVEVQIRRNIRYRELEYRLEEEIIQRTRLEEETEE-LESGL	LLALLLVLLVLLTRLLQFQL-VQLGLDSL-ERLD-LK	LELANPVLQ
		732	None	-------N----------------------------P-	-LA-TQ--Q---T--Q--TVY----V--Q-Q---------Y--------P-Q--------------QP-----G---YQYY-	II--------L-EI-S--I------------I----------	------ES-----L-----E-T---------R-F--------------------L-------N---V-------LE-------------K----	-------------------------------------	----SE---
		733	None	-------N----------------------------K-	-II-PS--L---L--R--LKF----N--R-L---------R--------M-L--------------LF-----G---RRRR-	KK--------R-VK-G--K------------K----------	------SL-----P-----R-N---------G-P--------------------T-------M---P-------PL-------------G----	-------------------------------------	----IL---
		734	None	RA-LVRLEIRVRKRAV-IVRAAAF-VFAVEIRMVTKR-	PGGPRRQRRHVNGPPPPNGRNPPNPTLKPPSPPPRRRRPPPPPHGPPRVRQRGRGQPRRYPREQKSRRPPIPRNKKNPPPPP	QQG-IDKDKMQGLQMRKGQGRGDGSGGKKMIQIKGNGEDGGE	TETEDNDENAEEAPS-PEFG-S-QPPDDEQEM-P---E-EEHDDNEF-EEFE-AREEVD--NE-A-SPFA-NEFPEVN-S-HEEESEE-E-PST	--G---E-----H--------KD-P-AD-ED--A---	ENETAEVCI
		735	None	YY-YYEYLYYAYYYSY-YYYYYYY-YYYYYYFYYYYG-	PPPPLLILLVTPPPPPSPPTIPPNLETTPPPPPQEEEEPPPPPPPPPLFLFLLLKPPLLTPLGFLLLLPQPPAPDDIPPPPP	IIA-TMIIEEVSEIEGIGISVSESLSSRLEEIERSVSIKSSR	SLNLFQPAQIESRED-TRSM-I-STSGSIRRN-D---D-RREEETRS-RRSR-PVRDNN--SN-D-LPSD-GRSENTG-V-QRRRVRR-ILLLP	--G---D-----L--------KT-Q-EE-EG--D---	STASPVPGN
		736	None	PP-PEPPIQPAPPPDE-EKPEPAP-EPPEPEPRPPPP-	PPPPPPPPPPLPPPPPSPPPIPPSESTCPPPPPEYYYYPPPPPPPPPPPPPPPPTPPPPVPPSPPPPPPEEPDPAAVPPPPP	PPSGEGENGLALDPLMGIPLGLLLGLLGEIDPLDLDLGDLLG	EPEPAALGAPSEEML-TPQL-P-ETEIPSPPK-F---G-PPNVVPPQ-PPQP-PSQASY--NI-H-PAQH-SPQYDEK-V-PAPPVPA-PDSQP	--R---P-----E--------LT-K-SG-VV--N---	FTFVPFPPP
		737	None	YYLYFRYFYYAYFCLF-YFYYYYY-FYYFYYYYYYYQM	RTTRRRRRRSPCTRRRICTASRRKYRDDRRTRRYVVLVRRRRRRTRRRRRRRLRKKRRRTRRRRRPRRRYDRKREERRRRRR	YYGGLTLFKFFDLYFLRGYDKDLDKDDLLDLYALDLDKLDDE	EEVEELNTLSEDRLK-EEEV-Y-DEYEDQEEF-L---V-EEFPLQEE-EDEE-TKEEQL--NL-M-LQEM-DEEMHRS-Y-AEEDYDE-HEAER	--Q---E-----G--------TY-A-PY-AA--P---	YVYLDYKNK
		738	None	DDYDDYDFDDADDDED-DDDDDDD-DDDDDDDDDDDQF	TNNTVTTVICYSNTTITSNTLTIIYSSEITTITYDDDDTITITYTTISVVVTTTRQTTTLTTRTTTITIYRVPFLLRTITTI	FFFFFKNKFKFLVFKDFFFLYLALFLLDDLAFESLNLFFLLF	EYEFNISSILCSDVS-NVRE-N-ETMGTKTVV-A---L-VSEDDAVR-VIRV-ANSSQL--IL-D-TFRD-FVRSDN--E-EMSVEVM-DFQLE	------S-----D--------GL---LE-VL--V---	TACPIGCGL
		739	None	RDFREDRAENTNNNSE-EDFEGGQNEEDEYNYERRNNL	KDDKKKKKKIGIDLKKLIDCPRKNSIKNKKDKKNQQEQRKRKKQDKKKKKKKKKAKKKKPKKKKKKKKKNKKLVVVGKRKKR	DDEEERNNDSDSDDSSDEDSDSQSDSSNNNSDNSSNSDNSSD	QTQTLGLTGCRQLKK-LQQG-L-QPTAQLQQE-A---K-QQDKKTQQ-QQQQ-TLQPSE--DE-N-QLQS-SQQKRL--T-VQQQTQQ-LGLPM	------P-----P--------GQ---HV-HH--H---	KPKPYLYAP
		740	None	VIPTVGTDKIPIIIDV-VVTVIVVQVVIVLFKQRRIQE	EWWEEDEEEEADWDENDDWEYENVIKMVNEWNEYHNNNENENEDWENDDDEDDDTEEDDYEDKEDDEDNLVEFDTTRENEEN	KKPPQDPPTWE-AKWPTPK-S-W-A--PPSEKDP-S-TQ--T	KAKSPEDDEEERTRE-PKQL-K-KALSKPQKE-K---N-RQD--SKQ-KQQK-SPHIIK--DK-Y-NEQY-GKQRSP--K-KQQKKKQ-EEEPA	------V-----A--------P----EK-EE--E---	DNDDPEQPD
		741	None	IIQIMVI-LLALILSM-IMLMIMILMIIMLIILLLVRD	VVVVVMVVVVGLVIVFILVVNVVIIMVQFVAFVAGGGGVFVFVVVVFVVVIVVVVVIVVHVVVIVVVVFILILMFFEVVVIV	WWSQWIASRQW-GWQADAL-K-K-K--EASGWGA-S-KS--R	QYEYIAFQATITLSL-YQER-E-QYHRRVEQE-T---K-QEV--FQE-QEDQ-FTEHAK--YK-L-S-EL-VQDCEV--R-REEQRQE-NLDEN	------H-----L-------------IK-VV--I---	VCIVCAS-T
		742	None	FY-FFLF-FYAYFFAF-FFFFFYFIFFYFYYFYFFYY-	FMMVEIIEQTGQMTIQPQMYALQLTFQLQILQIIHYCYIQMQVVLTQVMVMILFELLMIYILTMMAEMQTVTMMIIELQVVQ	KK--KLLW-FK-RKFL--K---Y----LLARKFL-V------	ITITMSVGSKLILYK-SMIF-I-ISMVIHIIV-V---K-IIL--TMI-MIIM-TAIEHK--LK-L-SIIL-LMILFY--S-TIIISII-I-RIS	------E-----M-------------KL-KK--K---	FYFYDFD-Y
		743	None	NS-HLYH-QKVKYEYP-LPHQEGHFPHTPYSFSHHKI-	VVVIVVVVLISIVIIIIIVVEIIPLEFQIIIIILAVVVIIIIIIVVIVVVVVVVTIIVVGIVIVVVVVILGVIINNVIIIII	KK--FSLK-DQ-LKDW--K---D----LLWLAEW-W------	LVLVTVGAVRELVTS-ALLV-K-LALLLTLLM-T---T-LLE--VLL-LLLL-VTLINT--LS-E-HHLE-TLLTVL--G-GLLLGLL---ISV	------I-----S-------------RT-RR--R---	VQVQEVP-I
		744	None	PK-PKVP-QKPRREDK-KKPKERQFKQEKPPPKPPEM-	KKKKNNNNNAANKNNNNNKNDNNDPNKNNNKNNPHHHHNNNNNNHNNNNNNNNNTNKNNNNNNNNNNNNPSNNNKKRNNNNN	RR--D-AG-EG-NREA--R---E----ASTNRRA-M------	ESENFGLFGSRERQN-LVRP-S-ELKNNRKVR-L---C-ARK--KVR-LRRV-KRKKDG--EG-K-DTRK-DVRLNS--A-EKWGAVK---AKC	------K-----R-------------KR-KK--K---	CSCCRCH-C
		745	None	G--GNAG-GEAE-NTN-NNGN--NDNN-NA---GG-D-	GLLGGGGGGGGALGGNGALNHGNNSKSANGSNGTQQQQGNGNGGSGNGGGGGGGGGGGGDGGGGGGGGNTTGGGNNEQNGGN	NN--E-GN-DQ-GNDG--N---T----GGGGEQG-G------	ASTSTDQGDGYNGKG-TDRN-T-ATSYNTKDQ-D---D-ER---SDR-DRRD-STRRTE--KE-K-SIRK-SDRKNG--R-RKREREK---NHA	------R-----S-------------GG-GG--G---	QDEDGDG-D
		746	None	-----G----D---F---------H-----------G-	QAANKIVKIKNQATQQHQAQTQQIPEAEQQAQQKAAAAQQQQQNAQQCVIMIVVRVQVVGQKVIHMAIQHRVRQGGLQQQQQ	VI--E-NW--N-TV-N--V--------NNNQN-Y-N------	FTFMNSSSSEVFFRE-VMAD-G-FVNAFAVIS-S---M-IA---NMA-IAAM-NLVKGR--KR-K-ANAK-SMAHLS-----VAI-IV---F-K	------K-----R-------------GP-GG--G---	PPQTYAY-G
		747	None	----------A---L---------------------I-	TTTSVTSVTFAITPTIIITRGTIVVVDYITEITNRRRRTITITSETIVPTLSLIEFPVAVTHEPTIVIISSPYPEEQVITTI	II----WS--P--I-W--M--------WWW-M-W-W------	AGAGTSDLSRRADNR-SAAK-E-ASNAATAAI-T---M-AA---GAA-AAAA-GSAGH---K--T-KSAT-NAADSD-----AAA-AA-----E	------G-----Q-------------D--ND--D---	DHDQPYP-W
		748	None	----------A---Y---------------------L-	VSSIFVVFFLSVSMVVFVSVVVVAATVVVVSVVPLLLLVVVVVIAIVVVVVVVVTYVVVTVVLVVVVMVSDVLTEERVVVVV	LL----T---L--L-Q--L--------SSS-L-A-S------	KGKGNSS-S-QKHG--SKRV-R-KSSRRGTKA-G---C-RK---EKR-KKRK-EGKGP---T--G-IPRG-QKRGVG-----RSK-RR-----N	------G-------------------L------L---	GGGG-G--G
		749	None	----------Y---P---------------------Y-	KDEKKKRKKRVKDKKKRKDVGKKSNLVTKKTKKNEEEEKKKKKRSKKKKKKRKKTKKKKVKKKRKKKKKISKRKEE-KKKKK	SS--------T--S----T------------S----------	ESESDHS-H-HDGR--SKDK---QSSNDASKK-R---R-KD---FKA-KDDK-FGDDR---G--E-PSAE-RKDRTK-----NSK-KT-----G	------D------------------------------	RYRY-K--M
		750	None	----------D---R---------------------A-	LVVLVIVVVITVMLLLAVMILLLRA-LRLLTLLAVMMMLLLLLLTLLVVTVIVVVLLTT-LVLVVVITLSVLVVSS-LLLLL	------------------------------------------	L-L-IGS-G-QLIF--GLLL---LGYLLILLV-H---V-LL----LL-LLLL--VLLA---E--R-TLLR-ILLFKI-----LLL-LL-----G	------L------------------------------	PPPP-P--P
		751	None	----------G-------------------------A-	-AA-------L-A-----A-----P-----A--S----------A------------------------KF---AA------	------------------------------------------	P-P--VS-V-IP----GPPP---PG-PP-PP--------PP----PP-PPPP---P-----R----MYP---PP-Q------PPP-PP-----L	-------------------------------------	---------
		752	None	----------L-------------------------N-	-AA---------A-----A-----V-----A--V----------A------------------------DV---LL------	------------------------------------------	I-V---N---PI----KVIA---IK-IV-LI--------VI----VI-VVIV---V----------S-I---VV-L------VLI-IV------	-------------------------------------	---------
		753	None	----------L-------------------------A-	-MM---------M-----M-----R-----M--S----------M------------------------IN---LL------	------------------------------------------	V-V---P---VV-----YYV---V--AT-YF--------YY----YY-YYYY---Y----------Q-Y---YY-P------YYF-FY------	-------------------------------------	---------
		754	None	----------F-------------------------N-	-DD---------D-----D-----L-----E--M----------E------------------------TT---RR------	------------------------------------------	T-T---R---DT-----TTV---T--TN-TT--------TT----TT-TTTT---T----------S-T---TT-L------TTT-TT------	-------------------------------------	---------
		755	None	----------H-------------------------K-	-VV---------V-----V-----------V-------------V------------------------I----CC------	------------------------------------------	R-R---V---NR-----RTL---R--CR-RR--------RT----RT-RMTR---T----------G-T---RT-L------RRR-RR------	-------------------------------------	---------
		756	None	----------D-------------------------K-	-PP---------P-----P-----------P-------------P-------------------------------------	------------------------------------------	T-T-------RT-----TSM---T--TT-TA--------TT----TS-TTST---T----------R-S---TS-T------MTA-AM------	-------------------------------------	---------
		757	None	----------G-------------------------G-	-VV---------V-----V-----------V-------------I-------------------------------------	------------------------------------------	L-L-------NM-----GAR---L--IM-GQ--------GA----GA-GSAG---A----------A-A---GA-V------PGQ-QP------	-------------------------------------	---------
		758	None	--------------------------------------	----------------------------------------------------------------------------------	------------------------------------------	N-N-------GS-----SSN---N--DN-AS--------SS----SS-NTSS---S------------S---NS-G------DAS-SD------	-------------------------------------	---------
		759	None	--------------------------------------	----------------------------------------------------------------------------------	------------------------------------------	A-A-------DG-----GRR---A--GG-GG--------GR----GK-GRKG---R------------K---GK-K------GGG-GG------	-------------------------------------	---------
		760	None	--------------------------------------	----------------------------------------------------------------------------------	------------------------------------------	S-S-------GS-----ATF---S--LS-AA--------GA----AT-ALAA---A------------T---AA-R------GAA-AA------	-------------------------------------	---------
		761	None	--------------------------------------	----------------------------------------------------------------------------------	------------------------------------------	V-V-------SI-----VIN---V--VV-II--------II----VI-VIIV---I------------I---VI-F------III-II------	-------------------------------------	---------
		762	None	--------------------------------------	----------------------------------------------------------------------------------	------------------------------------------	----------I--------R-------------------------------------------------------N------------------	-------------------------------------	---------
		763	None	--------------------------------------	----------------------------------------------------------------------------------	------------------------------------------	-------------------Y-------------------------------------------------------A------------------	-------------------------------------	---------
DHHC	1	764	0.384384	HKHNMVNNMSVSRQKVAMSTSKKNKVDKSIKNNAAKIT	KKKKKKKKKKKKKKKKKKKRKKKKKYYKKKKKKKKKKKKKKKKKKKKKKKKKKKKKKKKKKKKKKKKKKKVKKKKKKKKKKK	RRASNRQQSNRINRNQNSRIHINIHIIQQQTRWQIQINHIIH	RRRRRRRGRRRRRRRRRRRRRRRRRRRRRRRKKRNKRRPRRNSGRRRRRRRRRRRRRRRRRRRRRRRRRRRRRRRQRRRRRRRRRRRRRPCSRR	QQRQQQRQQ-QQRRQQNTRQNR-QKQRRQRR-QRNQM	VVPVIRIRK
DHHC	2	765	0.337447	REEIKKIYKNENKKVRVKRSRETKVRKERKQKRTNIEE	YYFYYYYYYYYFYYYYYFYYYYYFYYYYYYHYYYWWWWYYYYYFYFYYYYYYYYWYYYYYYYYYYYYYYYYYYFWWWYYYYY	LLFFFLLLFFLFFLFLFFLFFFFFFFFLLLFLFLFLFFYFFF	FYFFFYFYYIYYFVYYYFYYYYYFYYYFFYFLIYEIKWLFYYYYFFYFFYYFYFYYYYFYYFHYYYYYYYYYFYVFVFYFYEYYFFFYYKFLKF	YYWFYFYFFYFYWWYFYSWYYYFYWYYYFYYWYFFYY	YWWWWYWMW
DHHC	3	766	0.158225	CCCCCCCCCCCCCCCCCCCCCCCCCCCCCCCCCCCCCC	CCCCCCCCCCCCCCCCCCCNCCCCCCCCCCCCCCCCCCCCCCCCCCCCCCCCCCNCCCCCCCCCCCCCCCCCCCCCCCCCCC	CCCCCCCCCCCCCCCCCCCCCCCCCCCCCCCCCCCCCCCCCC	CCCCCCCCCCCCCCCCCCCCCCCCCCCCCCCCCCCCCCCCCCCCCCCCCCCCCCCCCCCCCCCCCCCCCCCCCCCCCCCCCCCCCCCCCCCCCC	CCCCCCCCCCCCCCCCCCCCCCCCCCCCCCCCCCCCC	CCCCCCCCC
DHHC	4	767	0.311098	RSRRSERSSERESSSSQPPEPSRSSSSSSSTSTPPPLS	FKKVDDDDDHHSKFFYISKDAFYITRKVYFRYFQYYYYFYFYFTKFYDEDDDHDDYFDDSFEGDDQDDYPHYESYYYFYFFY	HHSSVHAPLVHSIHVVVSHSISVSVSSIIPIHSPSPSILSSF	EKDKDRRTRKYNDKKKKDESKKKEKTKEHDDSKVSKKPDDDEEEKDEQDKEDKKDEQRKKKKKKKKRSEKKRDEQDNEKKKKKDDKDKLPYKET	GGRISTQVVKQKRKKRTGNKKRKKKKQRNQQKKQKKL	SSSSSTSGS
DHHC	5	768	0.314125	TTTTTFTTTYTYTTTTTTTTTTTTTTTTTTITSTTTTT	TTTTTTTTTTTNTTTTSNTTTTTTTTSTTTTTTTSSSSTTTTTTTTTTTTTTTTTTTTTTTTITTTTTTSTSTTTTATTTTT	SSASSTTTEFTTVSFTNGSTHTTTHTTTTTQTTTTTTEKTTV	KKKKKKKKKWKRKSWVKRKKVWVKKKTKHRRKRKIRRKVRRTTTKRKTRKKRVKIRKKWIIWWIWIKKKWIKRKVIVKIWVWPRRWRPIKKKKK	TTRVVIKPPKVVRKKLKKKVKMVVKVKTVKKKVKKVK	TNTVNNETE
DHHC	6	769	0.128022	CCCCCCCCCCCCCCCCCCCCCCLCCCCCCCCCCCCDCC	CCCCCCCCCCCCCCCCCCCCCCCCCCCCCCCCCCCCCCCCCCCCCCCCCCCCCCCCCCCCCCCCCCCCCCCCCCCCCCCCCC	CCCCCCCCTCCCCCCCTCCCSCCCTCCCCCCCCCCCCTCCCT	CCCCCCCCCCCCCCCCCCCCCCCCCCCCCCCCCCCCCCCCCCCCCCCCCCCCCCCCCCCCCCCCCCCCCCCCCCCCCCCCCCCCCCCCCCCCCC	CCCCCCCCCCCCCCCCCCCCCCCCCCCCCCCCCCCCC	CCCCCCCCC
DHHC	7	770	0.225034	DKKNNGNEQHRHLGMDKNDHNKGRHDQKDRCKDQHKNK	KNNKMMMMMNKKNKKKRKNHHKKLRFYLKKNKKRNNNNKKKKKNQKKLMMMMMMGNKMMHKMKMLMMMKRHKNHNNNKKKKK	RRLLMRKKWMRLMRMRFLRLWLMLWLLKKKMKLKLKLWFLLY	RQRQKNNRNINVCSAQQHQLQAQRQSWKQQQKHKHHHENQQNNNQHQEHQQHNQCQSNCNNCCNCNSSQCNNHQHFAQNSNLQQQSQQHSKHGI	EEEGENSNNKQQEQEQEHAQRQQQDQGELEEQQSQHK	CQCQQAQKQ
DHHC	8	771	0.312309	FIQFLLFILLVLLTVLTLLLLIVIILMFLIHFFLLIVF	IIIILLLLLIIMLIIIVILFIIIIIFFIIIIIIIVIIIIIMIIILIILVLILLLYIILLIILILLLLLIILIITQQFTIIII	CCVVVCIIVILIACIIVVCIIIIIIIIIIIACVIIIIIQIIV	LCLCIQQNQLCLCSKVCLLIVKVLCVIILVVTHVCHHSCLLRRRALLILLLLVAHLHQKVVKKVKVQVLKVQLLVLLEVKVHLVVKVLIYKLLG	GGAGGGHGGCGAANGGTNAAVNAAAAHNGQQNAHSGA	QSQSSTSCT
DHHC	9	772	0.330771	LPVLRGLIIEREMSPRIRRLEADLTRLRRVIEIPAPTT	FWWFYYYYYYWIWFFFYIWYWFFNWKDVFFWFFWYYYYFFFFFYWFFYFYYYYYFYFYYWFYFYYYYYFWYFYYFFYFFFFF	LLRRRVIIRRVRRLRVRRLRRRQRRRRVVIRLRVRIRRVRRR	IPIPVYLVYYIVIWYWPIIYWYWIPWIIIIIYRWTRNFTIIIVVRIIWIIIIWRIIYMYWWYYWFWYWIFWQIIWLIYWFWYIILFLIFPEPPW	FFFYYYFFFYYYFYYYYAPYYYYYPYYYYYYYYFYYY	FLWLLWLWH
DHHC	10	773	0.347031	KKKKKRKKKKKKKKRKKKKKKRAKKKKKKKIKKKKVRK	RRRRRRRRRRRRRRRRRRRQRRRKRKKRRRRRRRRRRRRRRRRRRRRRRRRRRRQRRRRRRRRRRRRRRRRRRRRRRRRRRR	RRRRRRRRKKRKKRKRKRRKLKTKIKKRRRKRRRKRKKKKKK	KKKKKKKKKKKKKKKKKKKKKKKKKKKKKKKKKKKKKRKKKRRRKKKKKKKKKKKKKKKKKKKKKKKKKKKKKKKKKKKKKKKKKKKKKKRKKK	KKKKKKKKKKKKKKKKKRKKKKKKKKKKKKKKKKKKK	KKKKKKKLK
DHHC	11	774	0.250845	PPPPPLPPPIPIPVPPVPPPPPPPPPPPPPPPPPPVPP	PPPPPPPPPPPPPPPPSPPPSPPPPPPPPPPPPPPPPPPPPPPPPPPPPPPPPPPGPPPPPPPPPPPPPPPPPPPPPPPPPP	PPPPPPPPPPPPPPPPPPPPPPPPPPPPPPPPPPPPPPPPPP	PPPPPPPPPPPPPPPPPPPPPPPPPPPPPPPPPPPPPPPPPATTPPPPPPPPPPPPPPPPPPPPPPPPPPPPPPPPPCPPPPPPPPPPPPPSTP	AAPAAAPVVPPAPPAAPPPAPPAAPAPPAPPPAPPAP	TVTGMPMPP
DHHC	12	775	0.530785	AAAAAPAAAPAPSAPAPAAAAAAAAAAAAAAAAAAPAA	PPPPPPPPPPPPPPPPLPPPPPPLPPPLPPPPPPYYYYPPPPPPPPPPPPPPPPPIPPPPPPPPPPPPPPPPPPLLLPPPPP	LLVMLLLVLLLVLLLLLILILVLVLVVVVMLLILVVVLPIIL	DDDDDPSPPDDDDDDDDDDDDDDDDDDDDDDPMDEIESEDDEEEDDDDDDDDDDDDPPDDDDDDDDPDDDDPDDDDDDDDDDDDDDDDEKLKED	PPPPPPPPPEPPPEPPEMPPEPPPPPPPPPPEPPEPE	DGDLSDEDD
DHHC	13	776	0.234248	RRRRRRRRRRRRRRRRRRRRRRRRRRRRRRRRRRRRRR	RRRRRRRRRRRRRRRRRRRRRRRRRRKRRRRRRRRRRRRRRRRRRRRRRRRRRRRRRRRRRRRRRRRRRRRRRRRRRRRRRR	RRRRRRRRRRRRRRRRRRRRRRRRRRRRRRRRRRRRRRRRRR	RRRRRRRRRRRRRRRRRRRRRRRRRRRRRRRRRRRRRRRRRRRRRRRRRRRRRRRRRRRRRRRRRRRRRRRRRRRRRRRRRRRRRRRRRRRRRR	RRRRRRRRRRRRRRRRRRRRRRRRRRRRRRRRRRRRR	RRRRRRRRR
DHHC	14	777	0.414847	SSSSSVSSSSSSSSSSSSSSSASSSSSSSSSSSSSSSS	ACCACACCCSATCAAASTCAAAACAATSAAAAASGGGGAATAASAAAACCCCCCATACCTACSCACCCASAASSAAATAAAA	AASSSAASSSASSASASSASASSSSSSSSSSASSSSSSSSSS	AAAASSCCSACASCTTACAATTTAACAACCCACCSCTSACCAAAACACCCACTACCACATTATTTTCTATTCCACTSSTTTTCCCTCCCTCTTS	SSASSVASSSASASSSTTASATSSASAASAATSASST	ATATTATST
DHHC	15	778	0.625792	KKKKKSKKKKRKHKHKKKKKKKKKKKKKKKKKKKKRKK	SYYSSSSSSVSVYSSSVVYHSSSSSIISSSHSSAVVVASSSSSVHSSSSSSSSSHVSSSSSSCSSSSSSSSSVVVVVSSSSS	KKKKKKKKKKKKKKKKKKKKKKKKKKKKKKKKKKKKKKYKKK	HHHHHHHHHHHHHHHHHHHHHHHHHHHHHHHHHHHHHYHHHYYYHHHHHHHHHHHHHH-HHHHHHHHHHHHHHHHHHHHHHHHHHHHHHHHHHH	HHHHHHHHHHHHHHHHHHHHHHHHHHHHHHHHHHHHH	HKHHHHHHH
DHHC	16	779	0.217637	HHHHHHHHHHHHHHHHHHHHHHWHHHHHHHHHHHHYHH	HHHHHHHHHHHHHHHHHHHHHHHHHHHHHHHHHHHHHHHHHHHHHHHHHHHHHHHHHHHHHHHHHHHHHHHHHHHHHHHHHH	HHHHHHHHYHHHHHHHYHHHYHHHYHHHHHHHHHHHHFHHHF	HHHHHHHHHHHHHHHHHHHHHHHHHHHHHHHHHHHHHHHHHHHHHHHHHHHHHHHHHHHHHHHHHHHHHHHHHHHHHHHHHHHHHHHHHHHHHH	HHHHHHHHHHHHHHHHHHHHHHHHHHHHHHHHHHHHH	HHHHHHHHH
DHHC	17	780	0.336108	CCCCCSCCCCCCCCCCCCCCCCCCCCCCCCCCCCCCCD	CCCCCCCCCCCCCCCCCCCCCCCCCCCCCCCCCCCCCCCCCCCCCCCCCCCCCCCCCCCCCCCCCCCCCCCCCCCCCCCCCC	CCCCCCCCSCCCCCCCSCCCKCCCDCCCCCCCCCCCCSCCCC	CCCCCCCCCCCCCCCCCCCCCCCCCCCCCCCCCCCCCCCCCCCCCCCCCCCCCCCCCCCCCCCCCCCCCCCCCCCCCCCCCCCCCCCCCCNCCC	CCCCCCCCCCCCCCCCCCCCCCCCCCCCCCCCCCCCS	CSCSSSSSS
DHHC	18	781	0.3035	SSTGSSGSRKGKNKGSPNRSSRVKSSKSRSSRTRRNRR	SRRSSSSSSSSNRSSSKNRSSSSRARRSSSRSSSRRRRSSSSSARSSSSSSSSSSSSSSSSSASSSSSSSHSRSSSLSSSSS	RRSSKRSPYRRGRRRSRSRARGRGRGGSSPRRASGPGPGAAR	SSSSSSSSSTSSSSRSSSSSSRSSSSRSSSSGSSSSSNSSSKKKSSSSSSSSSSSSRSRSSRRSRSSSSRSSSSSSSSSKSRSSSKSSSSTSKS	RRKRRHRSSKRRKKRRKSRRKRRRRRHRKRRKRRKRK	RSSVTGSRA
DHHC	19	782	0.309968	FIVLVVLIVIVIILVVIVLIIITYTVYIVIRLYVVYLF	LVVLIIIIIVVITMLILITVVLIIVIQYILLILVYYYYLIVILILMIIIIIIIIVILIIVLVIIIIIIITLFLDYYQLILLI	IIVTRLTTLRVVTIRVFVVVFVRVDVVTTTVIMSVAVLAVVQ	VTVTVVVVVVVIMTVETVAAEVEVTTTVVAVTQARQQKKVAIIITVAKVVAVATMAVVIAAIVAVAVAAVAVVASSTQSNAVTAVNVTATGQTN	KKTKKKVKKTKKSTKKRIHKTDKKHKAQKVVTKVTKA	EHEHKEEVI
DHHC	20	783	0.312762	CCCCCTCCCCCCCCCCCCCCCCTCCCCCCCCCCCCSCT	CCCCCCCCCCCCCCCCCCCNCCCCCCCCCCCCCCCCCCCCCCCCCCCCCCCCCCCCCCCCCCCCCCCCCCCCCCCCCCCCCC	CCCCCCCCNCTCCCCTNCCCVCCCSCCCCCCCCCCCCNCCCS	CCCCCCCCCCCCCCCCCCCLCCCCCCCCCCCCCCCCCCCCCCCCCCCCCCCCCCCCCCCCCCCCCCCTCCCCCCCCCCCCCCCCCCCCCCCCCY	CCCCCCCCCCCCCCCCCCCCCCCCCCCCCCCCCCCCL	VQVLVILSV
DHHC	21	784	0.288522	KNNNNDNNNGGGNGSNENDKDDELGNLDDNDNNNNRNN	DDDNNNNNNDENDDDDGNDDNDDNDNNNDDDDDDDDDDDDDDDDDDDNNNNNNNNDDNNNDDNNNNNNDNDDDDGGDDDDDD	NNDDANDKDRNNNNRNKDNNHNQNANNDDKDNNNNKNNKNNK	GKGKRGGQGGGAENRGKADEARGGKNHSQDEKQDGQKKGADGKRRADNSNDAGRRDKGKNNKKNKNGGDKNGADDMGNNGGREDEGEENNDKGK	DDQDANKNDNENQNDNNGANNNNNANKKQKKNNKNNG	DGDGGGGMG
DHHC	22	785	0.326292	ARSVRRVNRKRKRKRWRRRKRKRSHWSRRRHIHRRKHK	NNNNNNNNNVCHNNNNTHNNSNNNSNNNNNNNNVRQQQNNNNNNNNNNNNNNNNDNNNNCNNNNNNNNNVNNVRVVVNNNNN	RRRRRRRRARRRRRRRKRRRSRRRCRRRRHKRRRRRRARRRR	VRVRKRRRRRHRQVTKRMMRRTKVRRMCTMTRAKRAAMRIIGGGRMSKMKRMRRKIRRTRRTSRKRRKSKRRMRVRVKRTRTRMTTTRRKKKKR	RRRRRRRRRQRRKKRRQRRRQRRRRRRRRRRKRRQRV	RHRFYRHRH
DHHC	23	786	0.177881	CCCCCCCCCCCCCCCCCCCCCCRCCCCCCCCCCCCRCC	CCCCCCCCCCCCCCCCCCCCCCCCCCCCCCCCCCCCCCCCCCCCCCCCCCCCCCCCCCCCCCCCCCCCCCCCCCCCCCCCCC	CCCCCCCCLCCCCCCCLCCCVCCCLCCCCCCCCCCCCVCCCV	CCCCCCCCCCCCCCCCCCCCCCCCCCCCCCCCCCCCCCCCCCCCCCCCCCCCCCCCCCCCCCCCCCCCCCCCCCCCCCCCCCCCCCCCCCCCCC	CCCCCCCCCCCCCCCCCCCCCCCCCCCCCCCCCCCCC	CCCCCCCCC
DHHC	24	787	0.185541	VVIVVIVIVVVVIVVVIVVVVVVIYVIVVVIVVVVVVV	VVIVVVVVVVVVIVVVIVIIIVVVIIVVVVIVVVVVVVVVVVVVVVVVVVVVVVVVVVVIVVVVVVVVVVVVVIIIIVVVVV	VVVVVVVVIVVIVVVIIVVIIIVIIIIVVVIVVVIVIVIIIV	VVVVVIVVIVVVVVVVVVIVVIVVVVVVVVVYVYVVVVVVVVIVVVIFVVVVVVIVVVIVVIIVIVIVIIVVVVIVLIVVVVVVVVVVVVIYYV	VVIVVVVCCVVVIVVVVVVVVVVVIVVVVVVVVVVVV	VVTVVVIIV
DHHC	25	788	0.469355	SAYAHEAMQAPAAALHPHHGHAASMHSAHLFEAIMARA	DEEEEEEEEHLDEEEEDDEEIDDELEDDEEEEELAAAAEEEEEEEEEREEEEEEEEDLLIEEEEQEEEEMEENVLLQEDEED	SSAAAQEELSKAASSEAASALAAASAAEEEARADAEAANAAA	LLLLLLLLLLLLLLLLLLLLLLLLLLLLLLLLLLLLLELLLLLLLLLLLLLLLLLLLLLLLLLLLLLLLLLLLLLPLLLLLLLLLLLLLILFFL	IIPIMLLMMLLMPLKMLLPMLLMMPMLLLLLLMLLML	RPRPPRPRP
DHHC	26	789	0.360494	RRLRRCRLRRLRKRDRLRRRRRRRLRRRRVRKRRRKRK	RTTNRKRRRKTRTNRRRRTRSRRESHQKRRTRRSRRRRRRRRQRTRRKRRRRRRRKRRRNRRKRRRRRRVYNRRRRRRRRRR	YYRRKHQQRKHKRYKVRRYKRKKKAKKQQQRYKQKQKRRKKR	KKKKKKKKKMKKKKKNKKKKNKNKKRKKKKKKKRKKKRKKKKKKKKKKKKKKNKKKRKKNNKKNKNKRKKNKKKKKKRNKNKKKKKKKNYVRRK	KKKKKKRKKMKKKKKKVKRKARKKRKKRKRRKKRMKK	KRKRRKRKK
DHHC	27	790	0.470615	HFAHFHHFFFAFYFFFHFFMFFFYFFYFFAFFFFFYFF	FLLFFFFFFFHFLFFFFFLFHFFFFFFFFFHFFHRRRRFFFFFFQFFFFFFFFFFFFFFHFFFFFFFFFHLFFFRRRFFFFF	FFFFHFFFFHFFFFHFFFFFYFHFFFFFFFHFFFFFFFYFFF	LMLMMMMMMMFMFMMMMMMMMMMLMMMMMMMYMRMMMRLMMRRRMMMMMMMMMMMMMMMMMMMMMMMMMMMMMMMMMMMMMMMMMMMMMFYFFF	MMMMMMMMMMMMMMMMMYMMMMMMMMMMMMMMMMMMM	MFLLFMFFM
DHHC	28	791	0.252584	DDDDDDDDDDDDEDDDDDDDDDDDDDDDDDDDDDDDDD	DDDDDDDDDDDDDDDDDDDDDDDDDDDDDDDDDDDDDDDDDDDDDDDDDDDDDDDDDDDDDDDDDDDDDDDDDDDDDDDDDD	DDDDDDDDDDDDDDDDDDDDDDDDDDDDDDDDDDDDDDDDDD	DDDDDDDDDDDDDDDDDDDDDDDDDDDDDDDDDDDDDDDDDDDDDDDDDDDDDDDDDDDDDDDDDDDDDDDDDDDDDDDDDDDDDDDDDDEDDD	DDDDDDDDDDDDDDDDDDDDDDDDDDDDDDDDDDDDD	DDDDDDDDD
DHHC	29	792	0.26855	HHHHHHHHHHHHHHHHHHHHHHHHHHHHHHHHHHHHHH	HHHHHHHHHHHHHHHHHHHHHHHHHHHHHHHHHHHHHHHHHHHHHHHHHHHHHHHHHHHHHHHHHHHHHHHHHHHHHHHHHH	HHHHHHHHHHHHHHHHHHHHHHHHHHHHHHHHHHHHHHHHHH	HHHHHHHHHHHHHHHHHHHHHHHHHHHHHHHHHHHHHHHHHHHHHHHHHHHHHHHHHHHHHHHHHHHHHHHHHHHHHHHHHHHHHHHHHHHHHH	HHHHHHHHHHHHHHHHHHHHHHHHHHHHHHHHHHHHH	HHHHHHHHH
DHHC	30	793	0.449352	HHHHHYHHHHHHHHHHHHHHHHFHHHHHHHHHHHHYHY	HHHHHHHHHHHHHHHHHHHHHHHHHHHHHHHHHHHHHHHHHHHHHHHHHHHHHHHHHHHHHHHHHHHHHHHHHHHHHHHHHH	HHHHHHHHYHYHHHHFYHHHYHHHFHHHHHHHHHHHHYHHHF	HHHHHHHHHHHHHHHHHHHFHHHHHHHHHHHHHHHHHHHHHHHHHHHHHHHHHHHHHHHHHHHHHHHYHHHHHHHHHHHHHHHHHHHHHHYHHY	HHHHHHHHHHHHHHHHHHHHHHHHHHHHHHHHHHHHH	FYFYYYYYM
DHHC	31	794	0.284943	CCCCCCCCCCCCCCCCCCCCCCCCCCCCCCCCCCCCCC	CCCCCCCCCCCCCCCCCCCCCCCCCCCCCCCCCCCCCCCCCCCCCCCCCCCCCCCCCCCCCCCCCCCCCCCCCCCCCCCCCC	CCCCCCCCCCCCCCCCCCCCCCCCCCCCCCCCCCCCCCCCCC	CCCCCCCCCCCCCCCCCCCCCCCCCCCCCCCCCCCCCCCCCCCCCCCCCCCCCCCCCCCCCCCCCCCCCCCCCCCCCCCCCCCCCCCCCCCCCC	CCCCCCCCCCCCCCCCCCCCCCCCCCCCCCCCCCCCC	CCCCCCCCC
DHHC	32	795	0.379334	VGVIVLIIVPVPCPIVIIVIVGVFVVFGVIVIVIIPPL	PVVPPPPPPKIPVPPPPPVPVPPPDPPPPPVPPKPPPPPPPPPPVPPPPPPPPPPPPPPVPPPPPPPPPIIPKPPPPPPPPP	PPPPPQPPPPPPPPPPPPPPPPPPPPPPPPPPPPPPPPPPPP	PPPPPVVVVPPPPPPPPPPPPPPPPPPPLPPAPVPPPPPPPPPPPPPPPPPPPPPPIVPPPPPPPPVPPPPVPPPPPMPPPPPPPPPPPPPPPP	PPPPPPIPPPPPPPPPPPPPPPPPPPIPPMVPPIPPP	PVPVVPMSF
DHHC	33	796	0.241481	WWWWWWWWWWWWWWWWWWWFWWWLWWLWWWWWWWWWWW	WWWWWWWWWWWWWWWWWWWWFWWWWWFWWWWWWWWWWWWWWWWWWWWWWWWWWWWWWWWFWWWWWWWWWWWWWYWWWWWWWW	FFWWWFWWWWYWWFWWWWFWWWWWWWWWWWWFWWWWWWWWWW	WWWWWWWWWWWWWWWWWWWWWWWWWWWWWWWLWWFWWWFWWWWWWWWWWWWWWWWWWWWWWWWWWWWWWWWWWWWWWWWWWWWWWWWWWAFAIW	WWWWWWWWWWWWWWWWWWWWWWWWWWWWWWWWWWWWW	WWWWWWWFW
DHHC	34	797	0.323106	LMILVVLVVILIILTVIVVIVMILVVLMVITIVVVVII	VLLVVLVVVLVVLVVVIVLVLVVLLVLLVVLVVLTTTTVVVVVLLVVVVVVVVVTVVVVLVVIVVVVVVVLVVVVVVVVVVV	IIVIIVVIIIIVIIIVVVIVIVVVVVVVVIVIVIVIVITVVV	VLVLVVVIVVVVVFIILVVTIIIVLFIVLVVLLFVLLVVVVIIILVVFVVVVILVVIVIIIIIIIIVFVIIVVVFITFIAIIVVVAVVLIIIVF	IITIILIIITIITTIITITITIIITIIVIVITIITIT	VLVLIVIVV
DHHC	35	798	0.479647	TNNRNNRNNNNNNNNNNNNNNNNNNNNNNNNNNNNLNN	GNNGGGGGGGNGNGGGGGNGNGGGNGKGGGNGGNGGGGGGGGGGNGGGGGGGGGGGGGGNGGGGGGGGGNNGGAGGGGGGGG	YYGNDISSYDYGWYDGYGYGYGYGYGGSSSWYGSGSGFGGGW	NANANVVVVHNNNASNSNNNNYNNSAVNNNNNGPGGGKGNNGGGANNANNNNNANNNVYNNYYNYNVSNYNVNNANNKGNNDNNNNNNGGQGGA	NNSNNNNNNMNNNYNNMGRNLNNNGNNNNNNYNNMNN	GGGGGGGGG
DHHC	36	799	0.358685	NNNNNNNNNQNQNQSNNNNNNNNNNNNNNNCNNNNVNN	NNNNQQQQQNNTNNNNSTNTNNNNNNNNNNNNNNTTTTNNNNNNNNNQQQQQQQTNNQQNNQQQQQQQNNTNNNTTTNNNNN	NNNNNNNNNNNNNNNNNNNNNNNNNNNNNNNNNNNNNNNNNN	NTNTNNNNNNTNNGNNTNNNNNNNTMNNNNNTTGSTTNSNNSASTNNSNNNNNTNNNNNNNNNNNNNTNNNNNNENNNNNNNNNNNNNNNNNNT	HHNNNTNNNNNNNNHNNNNNNNNNNNNNTNNNNNNNN	GAGTTGTKT
DHHC	37	800	0.355043	CCCCCDCCCCCCCCCCCCCCCCSCCCCCCCCCCCCPDT	CCCCCCCCCCCCCCCCCCCTCCCCCCCCCCCCCCCCCCCCCCCCCCCCCCCCCCTCCCCCCCCCCCCCCCCCCCCCCCCCCC	CCCCCCCCDCVCCCCADCCCYCCCQCCCCCCCCCCCCDCCCA	CCCCCCCCCCCCCCCCCCCTCCCCCCCCCCCCCCCCCCCCCCCCCCCCCCCCCCCCCCCCCCCCCCCTCCCCCCCCCCCCCCCCCCCCCCQCCA	CCCCCCCCCCCCCCCCCCCCCCCCCCCCCCCCCCCCT	VVVVVMVDV
DHHC	38	801	0.230329	VIVVIIVVIVVVIVIIVIIVIIIIIIIIIIIVIIIIVV	VVVVIIIIIIVIVVVVIIVIIVVIIIVVVVVVVIIIIIVVVVVIVVVIIIIIIIIIVIIVVIVIIIIIVIIVIIVVVVVVVV	VVIIVIVVVVVVVVVIIIVVIVVVIVVIIVIIIVVVVVVVVI	IVIVVVVVVIIVVVVVVIVVVVVIVVVVMVVIVIIVVIIIVVVVIIVVIVVIVVVVVVIVVIVVVVVVVVVVIVTVIVVIVVVVVIVIIVVVII	VVVVVVVVVVCCVVVCLVVCVICCVCVVVVVVCVVCV	VIIILVIVI
DHHC	39	802	0.222849	GGGGGGGGGGGGGGGGGGGGGGGGGGGGGGGGGGGGAG	GGGGAGGAGGGGGGGGGGGGGGGGGGGGGGGGGGGGGGGGGGGGGGGGGGGGGGGGGGGGGGAGGGGGGGGGGGGGGGGGGG	GGGGGGGGGGGGGGGGGGGGGGGGGGGGGGGGGGGGGGGGGG	NGNGSGGGGGNCNGGGGGGGGGGNGGHNGGGGGGGGGGGGGGGGGGGGGGGGGGGGGGGGGGGGGGGGGGGGGGGGGGGGGGGGGGGGGGGAAG	GGSGGGGGGGGGSGGGGGSGGGGGSGGGGGGGGGGGG	SGSGGAGCG
DHHC	40	803	0.353697	REMRARRYAEREEERAYAAAAEAGYAGEAKGLRGGEEL	KRRRQLLQMGQARRKKSARLYRKRQRRRKKKKKKAAAAKKRKKLRKKLKLQLKRRARQQWKLLLIKLLKKRKYYEEQKKRRK	LLAAALKKLTYAALTKVLLDFAIALAAKKRAVAKAKALASSV	FLFLYAAAAWYFFYWFFFFFFWFFFFFFFFFFFYYFYKYFFFFFLFFFFFFFFLYFHAYFFYYFYFAFFYFAFFFYFFFWFWFFFWFFFLSLLF	WWHWHHHHHYHYHHWHLLMYHHFHLYHHFHHHYHFHH	EFERRERFQ
DHHC	41	804	0.298887	NRGNWRNYQKGKLKNWGLWNFKWYYWYKWGQNRRQRRY	RRRRRRRRRKRGRRRRGGRRRRRRRRRRRRRRRRKKKKRRRRRRRRRRRRRRRRRRRRRRRRRRRRRRRRRRNYRRRRRRRR	RRKHNSKKKNKGKRNGRKRGRGNGLGGKKRGKKNGRGKRGGR	TYTHSNLRNGFHGRGYYSSYYKYTYYHYSSSHKNAKRNGSSHHHRSSRSSTSYRSSELNYYNNFKFCFSNYLSTRHHRYRYGSSSRSSKYRKRH	GGFAYATRRNFQFNALQRTQSFQQQQEFKYNGQAALR	TKSRLTDSH
DHHC	42	805	0.174177	NNNNNNNNNNNNNNNNNNNNNNNNNNNNNNNNNNNNNN	NNNNNNNNNNNNNNNNNNNNNNNNNNNNNNNNNNNNNNNNNNNNNNNNNNNNNNNNNNNTNNNNNNNNNNNNNNNNNNNNNN	NNNNNNNNNNNNNNNNNNNNNNNNNNNNNNNNNNNNNNNNNN	NNNNNNNNNNNNNNNNNNNNNNNNNNNNNNNNNNNNNNNNNNNNNNNNNNNNNNNNNNNNNNNNNNNNNNNNNNNNNNNNNNNNNNNNNNNNNN	NNTNNNNNNNNNTNNNYNTNNNNNTNNNNNNNNNNNN	SNSNNSNNN
DHHC	43	806	0.321578	YTYYARYYTCYCCCLIYATQATLSYISTTYHAITTHHY	YYYYYYYYYHYYYYYYYYYYYYYYHYYYYYYYYYYYYYYYYYYYYYYYYYYYYYYYYYYYYYYYYYYYYYYYYYYYYYYYYY	RRHHLRKKHLRHHRLRHHRHHHHHHHHKKKHRHKHRHHHHHH	YYYYYYYYYHYYYQHRYYYHRHRYYHFYYYYYHHHHHYQYYFFFHYYQYYYYRHYYYYHRRHHRHRYQYHRYYYQYHHRYRHYYYYYYRIFMMH	HHYHHHYHHFHHYLHHLHFHFHHHFHYYQYYIHYYHM	FYFYYFYQY
DHHC	44	807	0.368067	HKMARPAKRKGKRKLRERRRKRRIRRSRGLGRARRRRR	RRRRRRRRRKRKRRRRRKRRKRRKRRRRRRRRRRRRRRRRRRRRRKRRRRRRRRRKRRRKRRRRRRRRRRRRRKRRLRRRRR	MMKKRSWRKRHRRMRHKSMRKRRRKRRWWWRMKWRRRKRRRR	KKKKKKKKKKKKKKKKKKKKKKKKKKKKKKKKKKKKKKKKKGGGKKKKKKKKKKKKKKKRRKKRKRKKKKRKKKKKKKKKKKKKKKKKKKKKKK	AAPGCPKQQPTAPPAAAGPAPGAAPAKGAKKAAKPAP	KRKRKKRKK
DHHC	45	808	0.312046	YYYYYHYWYYLYYYWYYYYWYYYYWYYYYQLYYYYYWW	FYYFFFYFFAYLYYFYLLYTYFYSYIVSYFYYFFSSSSFYFYFTYFYFYFFFFFAYYFFYFYFYFFFFYFYYEIFFLFYFFY	WWYYHWEYLHYYSWHLLYWYIYHYLYYEEDQWYDYDYATYYM	YAYAYSYFSYFFYFHFAFFFFYFFAFYYFFFFFFYFFYFFFYYYAFFFFYFFYAFFIYYFFYYFYFYFFYFYFFFYYFYYYYFFFYFFFGIPAY	YYHYHSVYYHNSHHYYPYHSHHSSHSIHQAAHSVHYH	FLFLLFLFI
TMD3		809	0.16239	FFFFFFFFFFFFFFFFFFFFFFFYFFYFFFFFFFFFFF	FFFFFYFFFFFFFFFFFFFFFFFYFFFYFFFFFFYYYYFFFFFFFFFFFFFFFFFFFFFFFFYFFFFFFFYFFFYYYFFFFF	FFFFFFFFFFFFFFFFFFFFFFFFFFFFFFFFFFFFFFFFFF	FFFFFFFFFFFFFFLFFFFFFLFFFFFFFFFFFFFFFFFFFFFFFFFFFFFFFFFFFFFFFFFFFFFFFFFFFFFFFFFFFFFFFFFFFFFFFF	FFFFFFFFFFFFFFFFQFFFFFFFFFFFFFFFFFFFF	FFFFFFFFF
TMD3		810	0.260873	LMYLLILMMLYLIVNLYLLILVLFLLLLLYIFILLLLL	YFFYFFFFFYLIFFYYLMFLLYYILYYFYYFYYLFFFFYYYYYVFYYFFYFYFYLIYFFLYFMFFFFFYLFFILWWFYYYYY	LLMLVFFLIVLMLLVLVMFMIMFMYMMFFFLLIFMFMILMMV	ILILILLLLYLMIILILLLVILIILAIVMILYILIIVIYLLIIILLLVLLMLILLLLLMMMMMIMILILMILLMIMIFMYIMIILFLIIIIIVV	TTMTTLFLLIVTLLTTHLLTMITTLIFIIFFLTFLTM	IVINVVVYL
TMD3		811	0.371512	SASALLAGLFLFIGGISIILLAAVLIAAILTLGLLLLF	MATMMMMMMGALSLMLLLSLWLLGAQTFLMTLMEVAAAMLALMFTMLLLMLMMMSYMMMWMLTMMMMMLIIHASFFLSLMML	LLGGLWLVFLLGLLLTVGLGYGFGMGGMMVLLGIGIGFLGGL	LLLLLLLLLLQLLQLQLQLQQLQLLQLLLLLQLHLLLQLLLRRRLQLQQLLQQLLLVLLQQLLQLQLQLLQLQLQLVLQLQLLLLLLLLLLLLL	CCRAAIVRRRLLRRYSSRRLRRLLRLIRLLLRLVRSR	QQQQQQQQQ
TMD3		812	0.193592	LFFLYFLFYFAFFFFYFYYLYFFFFYFFYFFFLYYFFF	FFFFFFFFFFFFFFFFFFFFFFFIFFMLFFFFFFLLLLFFFFFFFFFFFFFFFFFFFFFFFFFFFFFFFFFFFFFFFFFFFF	FFFFYFFFFYFYFFYFFFFYFYYYFYYFFFFFYFYFYFFYYY	FFFFFFFFFCFFFFLLFFFFLLLFFFFFFFFFFFTFFFTFFFFFFFFFFFFFLFFFFFSLLSSLSLFFFSLFFFFLFELTLSFFFTFFLVFFFF	FFFFFFFFFFFFFFFFIFFFFFFFFFFFFFFFFFFFF	FFFFFFFFY
TMD3		813	0.204091	LLLLLLLLLLLLLMLVLLLLLLLILLILLLLLLLLLLL	IVVIVVVVVLLIVVIIIIVVLITVLLLLIIVIILVVVVIIIIIVVLIIVVVVVVTIIVVLIVVVIVVVILLCILLLLITIIT	VVLLIVLVIILLVVILVLVLILLLVLLLILVVLLLLLIVLLV	LLLLLLLLLLLLLLILLLLLLILLLLLLLLLMLLLLLLLLLLLLLLLLLLLLLLLLVLLLLLLLLLLLLLLLLLLILCLTLILLLTLLLSMMNL	LLLLLIVLLLVLVVLLFLLLLLLLLLVLLTVLLVLLL	IVLLTVALT
TMD3		814	0.168348	LLCLLFLILLGLILFLLLLLFVACVLCLLILLIFFILL	VSGVFLSFFFLSSTLLSSSYLLLFFIIFLLTLLMWWWWLLLLLISLLSSFSFSFFFTSSLLSISSSFFLLLLFLWWWVMLVM	LLWATILILFIFLLFWYWLFLFIFVFFITCLTCCFCFTFFFL	GIGIAFFFFFFGAILIIALYILIGIMFGLTSVSLFCVLMAMMMMIALAAFLAIIFMLFIFFIIFIFFVLIFFALMFSFVLIITASLSTFFLVIW	AAFAAFVFFFFLLFLLCLILFFLLVLLFLVLLLIFLV	VFFMFFAFT
TMD3		815	0.313494	SWSSTLSASSASVSFTSTTSTWATATAWTSSCSSSALG	SSSCSCSSSFSTSSSSVTSTFSSFSLFWSSSSSAVVVVSSSSSFSSSTSSSSSSGNSSSTSSSSTSSFSGSSTLSSSSSSSS	SSMSCSLMASGFFSSISMSFLFSFLFFLLMTSMMFSFLTFFF	YYYYYYYYYYYYYYYYYYYYYYYYYYYYYYYLYYYYYYYYYFFFYYYYYYYYYYYYYYYYYYYYYYYYYYYYYYYYWYYYYYYYYYYYYYVYFY	FFYFSVYFFWFLYFFLWFYLWYLLYLYYFYYWLYWLW	YYYCYYYYL
TMD3		816	0.209387	LHNMLHMNVMHMTMTLNLLTLHQNNLNHLNLTLVVCHN	LASLTSSTTTSLALLLLLASALLCSSSSLLALLSLLLLLLLLLCALLSATSTTTTLLTTSLSASATTALAVVTSVVVLLLLL	VILLLLEGLMMLLVMALLVLLLLLLLLEEGLVLELGLMLLLL	ATATGTTTTAGAGCSATSSGASAATLAASSSNAATAATCSSGGGTSSTSSSSATASATCGGCCGCGTLSCGTSSTGGLSSASASSSSAVGISTV	AAAAASASSVAAALSAIGTAVVAATAAVAAVVAAIAV	TFTFLAFGF
TMD3		817	0.162055	SFLSTVSICSCSTSSTCTTATFLAITAFTICILCCIVV	ATTSTTTTTFTFTTSSSFTSVSSSVFLVSSTSSTSSSSSSSSSSTSSTSTTTTTAYASLVSALTTTTTSIVSFSTTVSSSSS	AALLEAVAEEWLIAELNLALDLTLELLVVTVALVLTLESLLQ	LSLSLFFFFSLLFTAQCVLFQLQLCTELLLMLGSFGFDFLLCCFSVLTVLLVISILVFSLLSSLCLLTLCLFVLTFVNIDISSLIDISNGICAT	VVVVVIVVVIPPVIIPIVNPIDPPNPVDFSVIPVIPD	MAFLDTSFS
TMD3		818	0.113837	LLLVACVNAIAIMIVALAAIALGANATLAFLQTAAVIW	FLLLLLLLLILLILFLVLIVLFLVLVTMLFVLFIVVVVFLFLFLVILLILLLLLAIFLLTFLNLIMLILLLVILCCVFMFFL	IIIGVMLLLVFFGIVYLIVCLFMFIFFSFTILVTFLFSTCCI	LLLILLLLLAILIVILVLLMFLLVVAVVLVIVLVILILILLIIILLLVLLLLAVLLVLIIIIIVVILILVILLLLLVLFVAVLVLALLVVLFII	AAVLAITVVVVLIVLLALMLFLLLALTLCGGFLIVLM	IVLMLVTST
TMD3		819	0.209957	MLLLSALLMSLSLSASLMSLMILIFSILSSMLIMMAET	LLLLLLLLLEALCLLLALCLGLLYSYSYLLLLLSMMMMLLLLLLLHLLLLLLLLLLLLLALLFLLLLLLSSLLYLLLLLLLL	NNMLGNATGGTMGNGSAMNMGMGMSMMAATGNMAMTMGLMMG	YFYFMEEEELLYFYSSFYYASTSYFYYYYYYSTYLTTALYY-C-FYYYYYYYCFYYAETCCTTCTCEHYTCEYYYYYYTICLYYYIYHTQWLLL	GGGGGAAGGGGGSGGGTGSGSSGGAGAAAAATGSTGT	YLFHVFLAY
TMD3		820	0.145051	LCLLAVLLALLLCMLALAATACVALAACAMILCAASCL	AAAICCCCCGCEACTTEEACCTTLSLLLTTATTCLLLLTTTTTSACTCCCCCCCCICCCATCFCCCCCTSACIFSSSTTTTT	CCCCICMSIILIICIMVCCIIIIIVIIMMAICCMISIIIIII	CCCCCTTTTSCCCSCLCCCCLSLCCSCCCCCTCACCSLMCCCSCCCCSCCCCLCTCSTTLLTTLTLTSCTLTCCACCSLSLSCCCSCCTLSV-C	CCMCCSCCCTCCMMSCTSLCTCCCLCCCCGSTCCTCV	CLTAVCLAL
TMD3		821	0.12522	ALSGAIGGGLTIYFIATAALALAFAAFVACVFIGGTAC	VLLIVIIVILALLLVIVLLLIIIFILLAIVAIVIFFFFVIAIVVLCIVILILVLACVVVGVIIIILILIVLIISLLLSIIII	SSGIVSLFFILCISIALASCLCVCWCCIIFATVICFCFPCCP	LWVWITTMTSLLIISLYLLLVLLLYGFLLLVVCFTCLVVLLSISFLLLLILLFWFLLTIFFIVFVFSFLVFSLLFVFIGIFILLVVVLWILI-F	IIGICIVIITMITTLIGLWIASITVIFTILLGIISSG	IMTLLTLCI
TMD3		822	0.178701	YYYYTHYYNIYTHINTYDTYDYYHYTHYTYNHYDDYWW	FFFIYYYYYLLAFFFYLAFYLFYYWYYYYFYYFLTTTTFYFYFFYYYYYYYYYYWIFYYLFFYYYYYYYIYYTFTTIFYFFY	FFWVLYIVSLTWLFLTLWFWAWSWWWWIILLFLIWLWTIWWL	YVYVFVLLVMWFWLFFVYFVFFFYVFYYLFFFIWLIIVCYFCMIWYFYYLFYFVYFYLFMMFFIFIVYFFMLYFLLFCFYFYVFFYFVLLST-F	HHYHVQYHHSHHYYQHITMHYYHHYHYYQQQIHYVHY	FIFIIIIMY
TMD3		823	0.173679	GGSGMGGGIVGISVTVAIIGIGVSGVSGIAASGIIYGG	ILLVVVIVVILMLIIVLMLVMIILLVVIIILVILAAAAIVIVISLIVVVVVVVVTTIVVLIVIVVVVVVLLIMLVVVIIIII	TTMVFVTGFFGMFTFSFMTMLMYMFMMTTGFTVAMSMFYMMW	IDVDVVVDVIGVIVILCIVTILLVCDLVIIIFVILVVSNIVMSMSIVVIVVIISVVSVIVVIVIVVVLVVVVIVVCIVTIIVIIIIIIAIVA-C	AALGSSSASLAALVGALSLALHAAFAAHSSSTASLAL	VVNILCMVT
TMD3		824	0.170664	STFSAFSGATASCTAASAAGAAAFDAFTAFLITAACAA	FLIFFHFFFFILLFFFLLLFSFFILEAMFFIFFILLLLFFFFFFIFFFFFFFFFCLFFFIFFFFFFFHFLTLIFLLLFFFFF	IILLVIGGVIDIIIIATLIMAIDILIIGGADIILIAILFMML	AFAFAATVASIMALTFLAAAFTFALFFAVAALTCFTMVIAASFSFAALATAAFFTALTSAASSASATCASATAALFILLAFACAAAACMAIGVL	TTETTSLVTALAELTALCGALIAAAAMLTMMFALFAF	LWVFMLWLL
TMD3		825	None	WVIFILFYVYVYFYLILITVIVYYYIYIILWLILLIWL	SGGIAVSAASALGSAATLGGVAAITIVVTAAAALCCCCATAAAVGAAVAGAAAGVGAAAVAAVSVAAGATGGCSVVIGTAAT	--YSQYGTKQYYR-QVHY-YKYFYPYYVSAY-HCYAYAYYYA	FACAAVLIVILAAIIVATTVFCVFAVCFSASVVIVVITIAALSFATALATATIAGTVLLTTLIVIVVIAITLTAILCYLIIAAATITAFAPSVG	MVTVFTVIIIIFIFVLHLYFFAFFRFIAVVVVFVCII	IIVVIVVIV
TMD3		826	None	LARLVILLLYRYLYIVRIVLIIAILVIALRLRILLNDL	CAAGFFMFFLNGAFFFGGAVIFFTCSTCFFTFFLGGGGFFCFFSAFFVMFMFFFGACMMIFMFMFIFFFNLFLLSSGCFFFF	--GALLVTVLFGL-LVLG-GLGLGLGGTAIL-GVGVGLVGGL	TVSVTSVVSLTTTLTQVTTLQTQSVVVTTSTTFILFFVITTSMSVTTMTTTTHGTTLSTQQTTQTQSVTTQSTTYFTSQLHTTTTLTTGMISDS	IILITLLIIFVIFQVIYIFILMIILILMISSEILIIR	VTVSSPSST
TMD3		827	None	GILGSSGCTCLCSCNSLTTGTLCTCSTLSLNLITTDLA	TSSACCSCCACSSSVNSSSCSVDSCSSSDVSNVSGGGGVNVNVSCVNSSCSCCCCSVCCSVSSSSCCCNCGSSFGGGVDVVD	--GSTVTACVVCT-VGSG-CCCLCMCCAAGT-ATCTCCACCN	TSTATLLLLSDCTSLGSVVSGLGTSSMSVVVISTTSSNSVVMLMSVVTVVVVGSVVVLMTTMMTMTLSVMTLVVTASTSLGMVVVLVVM-YACT	LLLLLLLDDLMFLLLFFNLFLVFFLFIVLLFLFLQFL	FIFVIAITT
TMD3		828	None	FGIYTAYYTVPIFIATLTALTGAFWTFGAWCGFGGVFG	TLLVCWACWIACLVIICCLYFIIFALFLIILIISIIIIIIVIIALIIWAWAWWWGIIAAFIAFAWWWWIAFIIIVVVIIIII	--SVFCLVLIWII-IVIS-ILIYIMIVVIFF-TLIIVLFIIS	VAISILMLLFLLLSGTAFLFTATVALVLTLFSATITAIFFLFIFAFLSFLLFFATLILLFFLFFFFLSLFFLFLCLAFVFFFTLCFCTI-VLAG	CCFGVLVGGTVVYGCIVIWVITVVWVITSYCSVIAIC	ASSVAACAA
TMD3		829	None	SFFTVSTQDVLISLLTTAAVAFYRKTRLAYRYRDEFTL	TAALVIVVVALKTTTVIKTTITVILLLAVTTVTFQQQQTVTVTVAIVLLVLVVVYYTLMVTVWVIVVVVIYTVFWWWAVTTV	--NQNCAQKNYSA-NIKK-CESYSESSIIHA-VHSQSEYCCA	MTPSEPPPPPQPPMPMTNQPLPMMTSYHPQQILWFLSFVKQIYICSEAQEESYSKQGPNHHNTHNHPAENHPSEYSSVLPYEQQQPQQG-QLFF	GGESSRGSSTAMDKCMKIQMGRMMTMGKCQLKMGKMI	IVISTIVIV
TMD3		830	0.213239	LIIIFAIAMAAAVATFLFFIFIACVFCVFIMHIMMVMK	HHHHYYYYYRHMHHHYMMHSHHHSKAAGYHQYHRSSSSHYHYHKQHYNYYYYDYAKHYYEHNRYHNYYYHTNRRGGGHHHHH	YYFYYTRRYYMYYYYQLYYYYYYYYYYRRRYYYRYRYYYYYY	YWYWYIHSITYYSETFWYYAFTFYWIDDTYYYFDIFFVSYYHAHWYYQYYYYFWYYGHSYYSSYSYAIYSYHYYEYYAYTFSYYYTYYE-AYSV	AARSWTSAARTTRQSTRSRTRRTTRTSRSFIRTSRTR	YYVLQVYMF
TMD3		831	0.133507	VLQLLLLMLIAIVIILFLLILLVLILLLLSLFFLLVIM	IVILIVIIIILVIIVVVVILVVVLLCCLVVIVVLLFFFVVLVVVILVIIIIILIILLIIVVIIIIVIIVISLASIILLVIIV	FFYWI-VLFLYWIFLIFYFWFWFWFWWVMLFFWLWIWFLWWF	MIMIVFFFFVFFFILLVFFILLLMVLLFVFFMSLLSALIFFTFAVFFLFFFFIVFFAFVIIVVIVIFLFVIFFFLLFILVIVFFFVFFI-FLLF	LLALVLLMLIVMVVFMIFFMIVMMLMAVLLLAMLIMI	TIIQMLIIT
TMD3		832	None	SAFDVLDSLKPKSKYVRILRVAFYSVYALLYNCLLFKI	VLLFKKKKRTHNLIIALNLTFIVFRFFLAILAISVVVVIATAIALVAVKVKIRVSTIKKFIKQKLRRKAAIVVVAAVTVIIV	AAVQN-LWDG-GQAGNKVARDGDGDGGVVWSANWGWGDQRRG	EWEWILIILRIIIYNVWIIVISVEWWYVIILMVVYVIVTIIFVFWIIYIIIIFWIIVIIFFMRFRFIWIRFIIIGLATYRFAIILRLIF-NGIY	YY-YMLTYY-WY-LWY-I-YYFYYYYMMYFY-YTYY-	ARARRNRSP
TMD3		833	None	QGNDQDDSQYAYKYRHIHRAHGRNSHNGRNLACHHFGV	LVVYKRIKKIRHVLLLNHVPYLLI-LLVLLLLL-QQQQLLLLHFVMLAIKFKIKYIMIIHLLRVSKRRLRGLYEIILLMLLM	CCQFS-SREA-LQCARNNCIEFTLEILGRTSCALLTLENIIE	MTLTKVAEVHARDTKEKKKQEHELKKLEQKKVTVILNDLKKIKVYKKSKKKKVEAKHAEIIENIDIAKKDIAKKTKEKNQVRKKKQKKN-IEFN	AA-VTLVHH-ST--RT-T-T-STTYTYDRRH-TIFT-	EDERQAIRR
TMD3		834	None	TRKSLQSTTF-FVFVLTLLKLEDIQLIRL-FLIAAYLM	LYYCIILIIMAFYLRKVFYFYNRG-MMPKRYKR-RRRRRKLKRVYCKHLILIIIECILLYRLRLRIIIKESIIFRRRRRSRR	YYTEL-DGLL-HNYLHTQYHLHVHLHHDDELYVDHAHLIHHL	IELEFFFFFVFLFWSQEYFRQTQIEFIFLFFYDWVDFSFYFRMR-YFWYFFYEEFF-FADDAADADFFFADFYFWYFTEFEAFFFFFFI---YH	GG-GVVEAA-QQ--GQ-N-Q-SQQGQSAA---QDIQ-	LIYIMQITM
TMD3		835	None	LVSLVILKVM-MILLVAVVIVLLIKVILV-SRVVVFPV	FRRKKMMKMSLTQSSSVTQPRASI-IIISSRSS-VIIISSSSSVKKSKMRMRMRSMTMVRSMMMKMMMSSFQTFVVVSSSSS	CCCCP-PIDP-CACPLECCCKCSCECCPPPSCCPCVCEPCCL	WVWVWFFFFLWWWFLYMWWLYIYWMFCWWWWIYFIYFTTWWVFI-WWFWWWWSIWW-FINNIININFLWINFWWFLWFTLSVWWWLWWM---RI	LL-LLLPFI-VL--IL-S-L-MLLLLVSL---LPWL-	RRRAKMTYG
		836	None	--------------------------------------	----------------------------------------------------------------------------------	------------------------------------------	------------R---------------------------------------------------------------------------------	-------------------------------------	---------
		837	None	--------------------------------------	----------------------------------------------------------------------------------	------------------------------------------	------------H---------------------------------------------------------------------------------	-------------------------------------	---------
		838	None	--------------------------------------	----------------------------------------------------------------------------------	------------------------------------------	------------E---------------------------------------------------------------------------------	-------------------------------------	---------
		839	None	--------------------------------------	----------------------------------------------------------------------------------	------------------------D-----------------	------------Y---------------------------------------------------------------------------------	-------------------Y--Y--------------	---------
		840	None	----------------------T---------------	----------------------------------------------------------------------------------	----------------K-------Y------------D----	------------D---------------------------------------------------------------------------------	-------------------H--N--------------	---------
		841	None	-K-------------------KR----K----------	----------------------------------------------------------------------------------	------------P---M-------L-----I------A----	------------M---------------------------------------------------------------------------------	-------------------R--R--------------	---------
		842	None	-E-------E----------FEK--V-E----------	----------------------------------------------------------------------------------	------------E---S-------E-----P------H----	------------N------------------------------------------------------------T--------------------	-------------------L--I--------------	---------
		843	None	-L--V---LD-------L--LRD--M-LA----LL---	----------------------------------------------------------------------------------	------------Y---G---D---N-----T------E----	------------K------------------------------------------------------------L--------------------	-------------------S--S--------------	---------
		844	None	-R--L---RH-------I--SKA--S-RV---DHR---	----------------------------------------------------------------------------------	------------I---Y---H---R-----E------D----	------------K------------------------------------------------------------C--------------------	-------------------F--F--------------	---------
		845	None	-V--S---TN-------S--NVW--D-VS---KSS-Y-	-----------Y----HY----------------IVVV--------------------------------------------	------------P---D---A---K-----S------T----	------------Q------------------------------------------------------------R--------------------	-------------------G--G--------------	---------
		846	None	-V--D---GM----T--G-QMVS--L-VN---QGG-M-	-----------E----EE----------------RRRR--------------------------------------------	------------T---S---K---G-----P------S----	------------Y------------------------------------------------------------R--------------------	-----------Y-------W--WY-Y------Y--Y-	---------
		847	None	-H-RL-R-LT----L--M-ATYL--Y-YL---KLL-K-	-----------A----SA----------------HHHH-----V-----------T--------------------------	---WA----P--P-P-D---N-K-K-----H------Q----	-----------KD-----T-------------------------------T-I--T---II--I-A-------K--------------------	-----------N-------N--NN-N------H--D-	---------
		848	None	-I-KY-K-LG----PV-TTRLIR--Q-IY-V-ILL-R-	-----------S----ES---------E------SSSS-----W-----------I--------------------------	---TP---MP-EN-P-D--AKENEHEE---I-K-E-EK-AS-	-----------MS-----L-V-----------------------------L-R--L---NN--N-N-------S--------------------	-----------R-------T--TR-R------R--R-	---------
		849	None	-L-AL-ATHK-E-AGM-SVFGLFK-EKLQ-HDFMM-I-	-----------H----IH---L-----K------KKKK-----L-----------L--------------------------	--SNA---DT-TP-T-E--TDTATFTT---S-I-T-TN-TT-	-----------YI-----C-S-----------------------------C-S--C---AA--A-A-------T----I-I------T------	HH-Y---F---L--Y----V--VL-I------L--I-	---------
		850	None	-T-LEQLEAH-DTDLS-GSPSTNYVTYTE-EMLSAMP-	-----------I----KI---R-----P------VAVA-----R-----------S--------------------------	--ILQ-SPGD-TG-D-SN-SASSTGTT-AIP-TTTHTGISS-	-----------ED--I--R-F-I---------------------------R-T--R---YY--Y-Y----I--E----E-R------V-----L	RRSR---A---SS-RY--SK--KS-S--N--VS--S-	---------
		851	None	-V-TTRTFHP-HQHPD-TDYYVQERYEVT-NRASSQRA	-----------L----SL--LK-----W------STTT-----E-----------N---L--------L-------E-----	--NTP-AQDS-YL-S-QV-YLYEYDYYDSIS-PAYTYKQYY-	-----------ES--T--R-W-T-----------E---I-----------R-Q--R---MM--F-I----N--N----N-S------S-----E	DDID---G--FFI-YD--KI--IF-F--R--QF--F-	---------
		852	None	-Y-PYCPPYA-NYNVL-YLWIYMNWINYY-LQAYYVWA	-AS--------NS---ANS-GA-Q---S--N---SPPS-----ENE---------K---V--------K-------Q-----	--MNQ-PVCE-TT-E-KR-TKATTCTTSPLC-IPTLTCKSA-	---------K-YV--L--K-P-L-----------K--KY-----------K-P--K---DD--D-E----A--C----S-T------TV----I	WWVW---W-HRGVHYRK-ID--DG-G--T-WYG--GM	---------
		853	None	EY-NIGNTII-MDLLY-FYTDYTLGDLYL-WYYIIYIE	-RR--------LR--LHLR-ML-Y---W--R---VVVV-----GQN---------G---D--------I-------L-----	--DGC-SHFC-KT-C-CF-KCKCKHKKPASV-SSKHKFKKK-	---------S-KI--W--S-Y-W----K------I--NF-----------S-H--S---KT--D-D----Y--P----N-Q------PS----G	YYWY---Y-SRWWYYIF-WML-MWWW--W-HYW--WK	---------
		854	None	GG-VDPVLDV-TLLSQ-DQLDGKLKDLGD-QPVDDQLY	-EELEDDEE--GE--KSGE-EA-P-EEK--Q---NIII-----LHR-DDNENDD-Y-DDN--SD-DGNG-H-----C-----	--EHN-SHIN-DC-N-WD-DSDNDFDDASSL-EGDIDIYDD-	-----S--SP-HQ--P--T-N-P----V------I--KI-----------T-S--A---GG--G-GG---M--K----D-T------AI----A	VVAV-A-Q-IANSYLST-ESL-SNDS--K-LKN--SL	---------
		855	None	LV-PHPPSETGGLGLE-DEMEITKSLKID-ASDEDRKK	KGGSSSHSS--NGG-IHNG-TL-L-RRA--G---EEEE-----THS-GGSEATA-NREES-DRD-TSSF-E-----GQ----	--GSI-FGLI-GD-I-LD-GIGVGLGGSFS--SGGEGLEGG-	-----D--DM-AR--Y--E-H-Y----G------S--TQ-----E-----E-PM-E---FF--F-FD---D--N---TE-H------SK----M	YYSY-QQRFWETNDTFW-HAW-ATQT--F-VDT--TW	------Q--
		856	None	ID-LLFLYQPRKNPAT-YTPGDGAFGAEL-HFPYYISD	DVIEEEQEE--SILQGHSI-SS-T-PPFLQILQ-DDDD-LQLQGIFLNDEGEHERSDGGSQDIY-YEEL-S-R---VTVQHV	--LAI-GEGL-FI-L-LF-FLFLFGFFFIE--FGFQFGSFF-	-F-LDGS-GV-HN--N--S-E-N----A------K--QT-----A-----N-ES-N-S-QQ--Q-HV---T--E-K-AF-P------LQ----R	YYRY-YDYAVYVRSHGV-RAS-AVRV--K-ISV-QVR	------H-Q
		857	None	PK-SGESWGTWHIHWY-GYWQNETWHTNG-YLIGGPGH	ESSNDNQDH-HTTQQFGTTHVTVW-YWLKQSKQ-RGGS-KGKQDSVKDYQYSRNGEDDDVQYGQ-HNEE-TTG---GGDERD	VVWDN-ASDS-WSVS-SLVWSWSWDWWGPSPIWKWRWAYWW-	SN-NIDDSDCKCL--HL-CSI-HSLAGG-TV-I-ELVDK-----L---V-C-IN-CSD-EE--E-DEA--G--P-I-ED-T--TV--CK----G	GGHGSGEGGHLKNSGWN-RRINKKHKPSG-QDK-QKD	---S--N-Y
		858	None	SS-SHASKITPPDPSI-QLWESRFMLFSR-LRSQEWRP	DFFRIIAIT-EKFGTLLKFASADT-SSKIAFIT-PPPP-ISIKEFDIGPIPLCSGKKRRHTGSSEYTTT-DVQPAASENGSN	MMSNE-WWDSKTTMS-DGMIKTPTETTGWWSATFTWTSRLL-	VD-DTGEQGLNDKK-GARPMD-GAADFQRSG-Q-SQRVE-----NR--G-PRHT-PLI-NN--K-KEST-F--T-R-GE-A--NG--AL---LP	QQLQLHEDWRQILKLSR-LRRGRIVIVAWWSLI-RIK	---S--H-R
		859	None	SFAAFFATQTRASHKD-EDTKFAILRIFF-DSGKKTEK	QGNLSNTSTVGIKGGEIIKPTASS-LTSGGGGG-SSSS-GNGGVGAGSTTTSKTEIPTTSGTGTHNSTL-TINSRRCSGGGG	IIAYT-MIDSHYTIS-EAIYDYTYDYYWLIYVALYVYDCYY-	SA-TTDEADLALHG-TEGKEP-TSEEELGDD-NRFNNSITT---DGTRDTKGAT-KPDNSN--SNSTSN-Q-RV-TRAVNL-TEKNVPG---KD	YYPLKREGYSIDPLASYFPDHHDDPDDRYDHPDQHNH	---A--N-R
		860	None	SRYLQWLIQIAIYLKD-QDSASTHIVHRQ-EWEQQNSP	FSDMIIVITNIFQFFTFFQFFDGFHIEWFFQFFYAAAAQFFFFFHMFLVIVVLIAFFVVFFVLVTLIIK-NIMFLLNLFFFF	EELLLISKLLIILEL-LMEILILILIILSNLDVRIHILLLL-	GP-RDIIIIILILENDTENIT-DGTKVNRLL-KAKKNLNGNF-FQENQLTNELY-NKIHSS--SHSAAE-ESGLNTYNGNE-KLLNGFGL-DQG	SSSSPVETQSAMIPHVALAPTYPMAMEFLFLSMKLML	RQRR--Y-D
		861	None	PSNNATNIPPLIHEIL-PVTVGLKRMKSA-YWLPQSVL	FAAVLWWLWRRVSLLLLVSPRFFFAHNKLLALLSFFFFQLLLLHAKLLWWWWGWTIIWWHLWIWWWWWE-FFLQCCIILLLL	GGQVCNHHCCGTCGCSCRGTCTCTCTTNYFCGGHTYTCFTT-	RYTYMTPKTHRLHFMPRLESPKPRRYTALPP-AHFSSYYEEFFFELEMPNELPVSENPNFF--FRFIYL-NDETSSPITPH-KPPPETDF-DNN	KKYKLLMEKPVSYSLKTPYLAWLSYSHWHLVYSDPSP	EYNM-RSHR
		862	0.032004	LLTHVGHSALLTLLSG-VGQDLAETDGLVSDFKAAFVP	DIIDKKRKKIVHIENKEHIVSEHDGVASNNVENPTTTTTESEDQVEAKKKKKRKDHDKKQNKGKKRKKTGALRSGGKQNSNN	FFAADVVISSFQQFSVVAFQAQKQFQQYSMAFDVQLQSIQQE	ELGMRVGHVILETFTTYPLDLSTEYNASFEN-FSEFFAFLLFFFYPLKNQPPYENLEGEVVNKVEVPETSSGLFGVNSKLSNLENLLQDA-SST	AALVSVGPYSRALYAIAELPFDPALASDFHELAEGAS	AHSRGSPYG
		863	0.028437	RATWDSWTGDAPTSVH-DHAVFTTTTSADTQASGGGDS	IDDAASAAAGSTDAAETTDASAVSSKKHTADTAQSSSAGTATALNSTSAAAAAAGIAAASAAMAAAAAPGATLNTTDATAAT	SSIAFDAVGMDIASMSGITIGIYIGIISALVDCAIVIGSIII	GEKDISTSSYGSVETPVSSEGSPGVDLGDSGPTYETDFCTPDDDISTYTKTSQTSPQSTAAHNATAGEDHSEPPSANAATVSPSGTPATN-DDD	TTGNFYSIGYPAGLSDNTGIHEIAGASEGTT-AQYAY	GAGGSGNRA
		864	0.024441	SPPSIRSNPLLTNYKLFIFWVPDNNVNPTSIIMPPRLI	VKQIMFMMMRHMKLLTMMKAIVVWPESYLLHLLVAAAAFLLLLWHPLMLMLMIMLWILLILMLMILMMGPHRIVVVEILLLL	LLGAVGSILVIAGLVRYGMAFAIALAAAFSTMLLAVALGAAK	KTITQPPSPQAGLVILEVDQRILKEHKMSHPKVEIVLTINDTNNDVDKRTVVTLLDLPPLLNGLPLSETKFISSFNIIISLPDPHSNVIKIMFY	VVPVPFYIDLVRPIVMLDPVHPIRPRNPRLVIRQFRL	RRYEALLSP
		865	0.037877	KRTKFRKDLSETEEFHKAQNFHKEDFEHGTHKTLLNSF	KWWSLLKLLNRNWKKPKNWQSQSKSGAFKKFKKRLLLLLKKKKGFAKAKAKLMLKSKSSRKKMKTLIATRLRINFFLQKKKK	LLSTLFNEIKITDLKWKNLTTTNTHTTTNNALSYTQTITSSR	VMDIDGGSGLGASEQGHRTTSVGIHYNGCAASSRFSRTCGTDDDSRTSSTLREMETGAFEEEEEFELFREVPVANNSYSFSSTAAFGKTGGKKV	YYGKPPLFGYNRSDQSVKSPRSPRSRDSGKESRSFQF	TLLRNGNLD
		866	0.056694	SVGGFVGSFLLTQCMVKFASLVMEVLEVFLPSLFFLYS	KRREKKEKKYPHRIDGIHRCKKLSAFFLEDREDYIIFTNEKEDKRREGHKHKKKRLDKKEDKNEHKKKYDRTEQCCIEEDDE	YYCCRNHHGRLCFYRRSCYCYCACHCCNHHAYCHCHCYICCW	DLGLGSTPSQFYNLFRASRRIKRDALQRVKKTGELGSIYRHIIIFSREKRNSTPGHSANYYTTYNYVIATAGRKRRVLYGYEHKKGRKINIIGG	LLLLPLRLTYFDLKFASRFFSSFDVDSFTMSKDSKFD	NNEEGVAPS
		867	0.05399	QIEILDINITLISIAMDLVGIALMNIIVLPMESVVICQ	TVVSTTSTTILSVSSNASVIYDTHASKETSVTSTDDDDATTTSAVYTESTSTSTSASSSHSSCSNSTTPCRVTSTTVSTSST	VVNDDVVPDDSSDVDPHDVSDSDSDSSHTPDVESSPSDCSSD	GPRPSLLGLVSTGIGSLKAEEFSGLSHFKFFSTLPTVTISAQQQLKALFAFKSVEADLDTTPPTETASKPLTSFESDVIDETAFFDALSQNIFA	SSGTSKTTEKSPRKTAKIYGTSGPGPSLDSCSPGKQK	VAVDNDNGI
		868	0.066431	DQKPITPKILVPLELDKIDDQQFPRQPQIRDGVVILYW	PPPPPPPPPIPAPPPHAAPPPPRWPKQPPPPPPPTTTTLPPPPTPPPPPPPPPPGTPPPPPPPPIPPPPPPFTPEEAPPPPP	LLPATFGDRTVPPLTGHALPPPSPTPPPGGTLGGPGPRQPPP	RVFVYAAKAPRKRNDIPFKFAGIRPLSHLHHHVLFIPPPKKVVMPFKLHQPFANGKSALYYFFYLYTIFFEPKPLWRFYLPFRHHLKPWTEYMI	LLQVILIPPSILQELRQRGLSELPALREPWVELSSPT	HNQPVPITP
		869	0.069742	WWSWQQWAQIALTVWTFQTLQWYNIYNWQAWEVQQFYW	FWWTAAWAALVGFGARGGFAVTLFVHHFGHFGAVYYYYKGAGAEFFVLAAAAVAADAAAVAAEALFAAWVWNTTKKFAGAAG	GGWWFYAAFFGWFGFAFWGWFWYWFWWWAAFGWAWAWFWWWL	FNHNKATLAFFIFFIEIHFVFDEFINWIHVVWHNHHDSTFFYYYVHFDVFSHAYKFSTFAANNAFAFNHNYGFSIDFWVVDGFVVVFDFGTWWS	WWLSFTYIIENPLMLHEILAELSPLPTLLCQMPFELE	WLWNYMIWN
		870	0.074934	TLLSYRSTHISDISLVFYVDHLRSTLSLHVLLCHHVVQ	SAASSSASSSAAASTTAAALSGCVSYFITSATSSCGGGDTSTSSATTSSSSSSSASSSSSSSTSSSSSQAAGIDSSRSTRST	LLVVTVLATTGMLLTLQVLMTMTMNMMVLVLLVLMVMVSMME	HVIVISTASSHCPTVANVHIKIAHNLNLVLLVLVALIAFHHLAANVHLLHAVAILHRTLSSDESLSLVVETTHADLQGCVAVHLLVHTSGFLFV	SSVSILVSILAIGCSILGIAIVAILVSIVHAFIRLIV	IILVAVSIG
		871	0.060334	TVLMLLMGLLFLLFIFLLFFLLFYGFCLLLTGQLLVMV	VMMVIIVIIAVAMVVVVAMVFLTELYYFVILVVLLLLLTYVVVIMVVVLILIGIIIIIILVVLVDGIIFIGILIMMETYLVH	VLGMLLSVFIIFLVIVFGIFLFSFFFFVSLVLSVFAFFLLLF	IVLVHFFSFEIVLLAIVLVVVVIIVVIFLFFNVHIVFTVIVIIIFLVHFVKLVMHVTFLIILMILIGVLLYLVKFFVFGISLIFFIVHDIIIVN	LLHLLLIFLIFIHAIHIICFIMFVGVIFTFIAVSIPI	VVVLVCTFN
		872	None	--------------------------------------	----------------------------------------------------------------------------------	------------------------------------------	-----------D----------------------------------------------------------------------------------	-------------------------------------	---------
		873	None	--------------------------------------	----------------------------------------------------------------------------------	------------------------------------------	-----------M----------------------------------------------------------------------------------	-------------------------------------	---------
		874	None	-----------S-S---------------------V--	-----------------------------------------------------------------------------V----	------------------------------------------	-----------I-------------------------------------------------------------F--------------------	--------L--P-------A--A--P------P----	---------
		875	None	-----------L-L---------------------I--	----------------------------------------------------------------------------------	------------------------------------------	-----------N-------------------------------------------------------------H--------------------	--------T--F-------T--A--F------F----	---------
		876	None	-----------T-M---------------------L--	----------------------------------------------------------------------------------	------------------------------------------	-----------G-------------------------------------------------------------V--------------------	--------P--G-------------G------G----	---------
		877	None	-----------F-I---------------------K--	----------------------------------------------------------------------------------	------------------------------------------	-----------D----------------------------------------------------------------------------------	--------I----------------------------	---------
		878	None	-----------I-A---------------------L--	----------------------------------------------------------------------------------	------------------------------------------	-----------F----------------------------------------------------------------------------------	--------S----------------------------	---------
		879	None	-----------I-I---------------------Q--	----------------------------------------------------------------------------------	------------------------------------------	-----------G----------------------------------------------------------------------------------	--------F----------------------------	---------
		880	None	-----------L-I------------------------	----------------------------------------------------------------------------------	------------------------------------------	-----------T----------------------------------------------------------------------------------	-------------------------------------	---------
		881	None	-----------F-L------------------------	----------------------------------------------------------------------------------	------------------------------------------	-----------A----------------------------------------------------------------------------------	-------------------------------------	---------
		882	None	-----------N-N------------------------	----------------------------------------------------------------------------------	------------------------------------------	-----------T----------------------------------------------------------------------------------	---------------H---------------------	---------
		883	None	-----------Y-Y------------------------	----------------------------------------------------------------------------------	------------------------------------------	-----------S----------------------------------------------------------------------------------	---------------P------------L--------	---------
		884	None	-----------M-L-L--L-------------------	----------------------------------------------------------------------------------	------------------------------------------	-----------S----------------------------------------------------------------------------------	---------------I------------S--------	---------
		885	None	-----------R-R-I--I-------------------	----------------------------------------------------------------------------------	------------------------------------------	-----------G----------------------------------------------------------------------------------	---------------M------------G--------	---------
		886	None	-----------Y-Y-Q--Q-------------------	----------------------------------------------------------------------------------	------------------------------------------	-----------R----------------------------------------------------------------------------------	---------------P-------P----I--------	---------
		887	None	-----------T-T-Y--HH------------------	----------------------------------E-----------------------------------------------	--------------------------------------K---	-----------Y----------------------------------------------------------------------------------	---------------F-------F----G--------	---------
		888	None	-----------I-M-L--LR------------------	---------------------A------------P-----------------------------------------------	--------------------------------------D---	-----------H----------------------------------------------------------------------------------	---------------S-------G----T--------	---------
		889	0.095448	WGIYFEYVFF-MFMNFSFFWFAVYILYGFTLSHFFPIM	IVVIAAVAVLLVVLLLIVVLLFVPLLF-LTVLLLIEEE-PLLLLVYLVAAVVIVAIVVVLLIAIFIVVVLV-VIFFTV-SLF	EEWWVAFFLIIWCEIWNWEWFWIWLWWSFFSEWFWFWLMWWY	LLFLIVLLVLVIVLLKIFLIFAK-IFLLFLLYHLQHQGNLLIIVIFLLLLFFLLILSL-VVFFV-VFAFFAAL-HCL-MIAFLLLILAF-FFLV	VVLVIWSVIFLLLVIIFFLTFISLCL-IVTCVLIFFL	CLAVFVLVI
		890	0.085326	LTLILCILLN-MNMSLLLLLLVSLFTLSLLLVLLLFLI	IILVLLLLLLLVLEEEVVLMLLLLLEE-EVFEEILLLL-CEEELFHELLLLLLLVLILLLELLLLLLLLLS-YGVVYE-CET	AAVVLLLLILMMMALMLVAMLMLMLMMFFMVSVLMLMIFMML	FLLLIAAVASFIFSLLLLFLILLLLLQFLFLILVILFLFFFLLLMLFLLFHLKSLFIT-LLLLL-LVLLLSTFLLAF-IVVCFFMVFKL-SGAM	LLFLLLAAALMAFIMALVSLIILATS-ISQAIAYLSS	LLLVAVVLI
		891	0.089762	NYSETMELTY-IEIVTFTALTHYFVFFYATQFFTTNVT	AYYVIIMIILCIYVAVMIYGCVETIPP-VLLVAIIIII-FLVALFTVILLMIIIFIAMMAAMVMIIIVLLF-ITSSFL-IVV	FFMADLLFMTAFAFTIMMVFLFAFLFFVIFALAIFFFLVFFV	LAFAFFFLFMLFLLLTLLLGVLTFLFYFTFFVLCFLFAILLFCCLLLVFLVLYVFLIF-FFLLF-FLFFLITLFLFL-FAALLFLALFI-LSVI	GGICVTFVLTNALFCATLLFCLFAMA-LCVVFAVTVI	AIALLVFVA
		892	None	-N--FY--FM--T-PF-FF-FNH--P-NF-H-MFF-MN	---------------------L-----------------G------------------------------------V--T--	------------------------------------------	---------------S------S---------------------------------------------------------V------H------	-----------F---F-------F-F------F----	---------
		893	None	-T--PF--PR--G-IP-PP-PTY--R-TP-L-EPP-RE	---------------------S-----------------K------------------------------------E--V--	------------------------------------------	---------------I------I---------------------------------------------------------L------I------	-----------A---A-------A-A------A----	---------
		894	None	-Q--RD--RY--S-HR-RR-RQP--I-QR-F-YRR-QN	---------------------K-----------------T------------------------------------P--L--	------------------------------------------	---------------I------I---------------------------------------------------------K------L------	-----------A---A-------A-A------T----	---------
		895	None	-I--IE--IT--A-VI-II-IIT--V-II-M-PII-PK	---------------------T-----------------M---------------------------------I--A--E--	------------------------------------------	---------------V------V---------------------------------------------------------Y------F------	-----------T---T-------T-S------T--P-	---------
		896	None	VLIMIFMIVI-ILVLV-IVLVLASLFSLIIT-LVVAMR	V--ILIILIAV--L-L----IAV-CIILL--L-C-LLLVLVLVV-VLVIVIILI-II--I-GLAVLVI-CF--IAAVVPVVL	VV--L---TF--LVFVL-VLELILCLL---AV----LLL-LI	F--IL--A-LFAL--M--FLILMLA-L----A-L-----LFPPP--FV-FL-V-LFI-L--LL-L----LVFLLGTFL--VLF---MLV-I--L	VVLVIA-IVILLLLILI-IAINALLLINVI-LLIIAV	-I-------
		897	None	WLLWFFWLFM-LFFSF-FFWFLFKLMKLFLF-IFFVVV	I--IYYYYYYY--I-I----YLL-YLIYI--I-Y-IIIVIIIIY-VIYYYYYYY-YV--Y-YFYYYYY-YL--FFFVIFVVE	FF--W---WW--WFWFW-FNWNWNWNN---WF----NWV-NW	F--LF--F-VFFF--L--FIAALFI-V----A-W-----FFIII--FW-FF-Y-FFC-F--FF-F----FLLFFVLIF--YFF---FFA-F--M	FFLFFF-FFLFFVLLFL-SLMYLFSFIYFC-LFSSFF	-S-------
		898	None	AMCSMCSCMM-CVCCM-MLSMAACCLCMLCP-AMMCSG	C--TTTCTTVA--C-C----SLV-CCCCC--C-C-VLVCCCCCT-CCTCTCCTC-TC--G-CSCCTTT-AG--MGGLCKVCL	CC--V---AI--SCIEC-CSVSISVSS---AC----SAA-SI	V--GF--V-IVFL--V--VGMEVFI-C----S-A-----LVAAG--VV-VL-V-FVG-G--GG-G----GFAVFASVA--VGV---VFS-S--V	NNVNSG-AATAAMPGAT-IGTVGAIACTSA-PAGSAL	-G-------
		899	None	-----------------------S--S-----------	----------------------------------------------------------------------------------	------------------------------------------	----------------------------------------------------------------------------------------------	-------------------------------------	---------
		900	None	-----------------------P--P-----------	----------------------------------------------------------------------------------	------------------------------------------	----------------------------------------------------------------------------------------------	-------------------------------------	---------
		901	None	-----------------------T--T-----------	----------------------------------------------------------------------------------	------------------------------------------	----------------------------------------------------------------------------------------------	-------------------------------------	---------
		902	None	I--L--L----S-------W---F--F--------I--	--------------------------------------F--------------------------------------F----	------------------------------T-----------	--------------------L--------------------------------------------------F----------------------	--------I--L-----------L-L------L----	---------
		903	None	A--A--A------------G------------------	----------------------------------------------------------------------------------	------------------------------------------	----------------------------------------------------------------------------------------------	-------------------------------------	---------
		904	None	I--I--I------------L------------------	----------------------------------------------------------------------------------	------------------------------------------	----------------------------------------------------------------------------------------------	-------------------------------------	---------
		905	None	A--A--A------------Q------------------	--------------------------------------------------------------------------EE------	------------------------------------------	----------------------------------------------------------------------------------------------	-------------------------------------	---------
		906	None	S--D--D------------S------------------	--------------------------------------------------------------------------TT------	------------------------------------------	----------------------------------------------------------------------------------------------	-------------------------------------	---------
		907	None	D--D--D------------G------------------	--------------------------------------------------------------------------HH------	------------------------------------------	----------------------------------------------------------------------------------------------	-------------------------------------	---------
		908	None	I--I--I--------L---V------------------	---------------------D----------------------------------------------------YY------	------------------------------------------	----------------------------------------------------------------------------------------------	-------------------------------------	---------
		909	None	R--R--R------------A----------R-------	---------------------I----------------------------------------------------II------	------------------------------------------	----------------------------------------------------------------------------------------------	-----------------------------------A-	---------
		910	None	V--V--V------------M----------V-------	---------------------L----------------------------------------------------EE------	------------------------------------------	----------------------------------------------------------------------------------------------	-----------------------------------T-	---------
		911	None	G--G--G------------G----------I-------	---------------------S----------------------------------------------------PP------	------------------------------------------	----------------------------------------------------C---------------------------C-------------	-----------------------------------L-	---------
		912	None	A--S--S------------G---S--S---G-L---FI	---------------------L----------------------------------------------------TT------	------------------------------------------	----------------------------------------------------L---------------------------L-------------	---------------L-------------------F-	---------
		913	None	V--V--V------------V--LV--L---M-L---LI	---------------------N-------E--------------------------------------------II------	------------------------------------------	---------G----A-------------------------------------M---------------------------M-------------	-----------------G-----------------A-	---------
		914	None	A--FL-F-LV--G----LLTL-WF--F-L-T-LLL-FF	---------------------M-------A--------------------------------------------SS------	------------------------------------------	---------E---WE-A--W---------------------FFFS-----F-L-----E--EE-E----E---------ELE---E--F-L---	VV-II--F--S------T------A-G-L------L-	---------
		915	None	MV-LGVL-GV--L-LGLGGLGVAV-GVVG-GLTGGILL	-----------G--V-GG---V-C-VA--V--V-V-------------------L--AV-V---------I--ILL-----L	--GA-------L---V-G---------V----V-L---SL--	-IF--VV-VI---LI-IF-IIV---V--L------------VVIVF----FFF---VVT--TT-T--VFT-V--LL---VFT---L--G-I---	GG-GG--AAPGG---GPG--P--GWGI-GV--GVPG-	---S-G--L
		916	None	LFGLFLL-FL--F-MFLFFLFFFV-FVFF-IITFFLFL	-----------F--V-FF-Y-V-I-FL--V--V-LLVL----------------I--YY-V-------I-YV-IVVL-I--V	--NN-QVF---N---L-N---------MMM--NGNF--LN--	-LV-ILLLLL-V-LLFIV-VILFV-L-IVVVLVLIVVFF--FFFIV-LV-VVFIV-FLLLLLLLLL-LVLLL-VLL-FILFL-VVL-VLVI--L	LLVLLLLMMLLLVVMLLIVLMALLFLIFLIVVLLLLP	L-LL-L-FL
		917	None	TLSAVSA-LC--S-HVTIVAVLCS-VSLV-LSLLLFAS	-GG--------AG-C-SAGT-CCY-ST--CG-C-SSSS------G---------A--TT-C-------C-GS-TAAS-CC-C	--AT-AED---S---D-A---------DDD--ADSD--TS--	SGS-ANNNNSASSASVSASCTAVSSS-ASAAMGSSGGSSAAIIISASSAASASSAALNNTTNNTNTNSSNTNASASAAGGSDAAAAAADAIC-A	AANASALAANAANTGADDNADCAAAALCSLLDALNAA	S-CSAG-SI
		918	None	AAFAMFAVVFA-LSGVTIILIATLSVLAIGILFVVIVV	FAAFFFFFFVACAFFFFCAFLFFCALL-FFFFFGFFFF-FFFFFFFFFFFFFFFIVFFFCFFFFFFFFFGAFVFLLL-YFFF	--LCCFFLCA-VT-AVLL-VCVTVIIVLLV--LIVVVLLVVS	LGVGSILFIVGLCLATGCTVTATLGLIIAALGIAIITVMVALLLGCAVCSACMGLACLSFFSSFSFMLASFLCAVAAVLVMIAAVVVAIVICLL	IISIIIICIAFLSFLLACFLAVVLTLCIIVVFLISLS	S-GCCAAAL
TMD4		919	0.150706	MITLMSLIFVVVFVAVAVVLVILVIVLIVCVIMFFVTS	CLVFIIIIILVFLFFFFFLLLFFVVPPFFFIFFLIIIVFFFFFVLFFVIIILIIILFIILFFAIIIIIFLLLFIIILFNFFF	GGLLIACLILLFLGLFILGFVFMFFFFFFFLTLFFIFLFFFL	MIMIMAAAATMMMVFPVMMIPFPMVALMIMMIAAYAILAMMLIIIMMIMMMMVIMMPAFVVFFVFVAAMFVAMMAVMGAVVFLMMVMLTMSALV	GGLGGCPAAFGGMFAGFLVGFPGGQGPPGPPFGPFGF	LILLCFIFT
TMD4		920	0.191198	TVVTLFTFVMLMSMVLFLLTLIASFLSVLFACLVVIVT	SAASSCASSSLTASSTTTAFASTPSFFVTSTTSGFFFFSTSTSLTSTSCAACACGTSCCSSFASACSSTTGAFSSSVSLSST	LLHHQFLIQQFHQLQVQHLHQHQHQHHLLLQFHLHIHQVHHQ	FIFIFFFFFFFFFVLLVFFFLLLFVFFFFFFEFAFFFLFFFSSSIFFAFFFFLIFFLFLLLLLLLLFFFLLFFFVFFMLLLLFFFLFFAFFMFF	VVTVVLLVVITTVVITINTTVVTTFTLVVAVVTLVTF	FGFVAFLGG
TMD4		921	0.138581	ASITSLTIFGCGGGGSSCSTCATAFSASSTVSIVFIGG	VAACTVLTMGCIFIVLVIFFLVLCIFICLVFLVIGGGGVLILVSFILVLVLVVVFLVVVVVLILVAMVLLALGVCCLILVVL	GGMFLGFFALTFLGLGYMGFGFLFAFFFFLLGSLFFFSNFFL	AGAGSAAVAAAASSVLGFFALSLAGFNAACFFGTIGILLFFCCCGFFAFFFFIGCFASSIIASIAIAGFAIAFFFAGSIGIGFCFSFFMGGGCA	IIWVIISAALITLFGTLITTLLTTATTLVLLLTSLTV	GWCLLGGVA
TMD4		922	0.177064	PLLPFLPMFIVVVICFLVMPLLISCFSLLIMVFLLIFA	WPPWFWWFWWVLPWWWILPWVWWFWLVFWWLWWWLLLLWWWWWWLWWWWWWWWWLWWWWVWWWWWWWWWWIWWWAALWSWWW	WWSFVVFIVVVMTWVLISWMMMLMFMLFFTSWVLMMMIWMMI	ILILLLLLLVAILIVLLVIFLVLILIIIIIVILVFLFLAVIIIILVIIVIVVFIIILLLFFLLFLFLIILFLVVIMLIILFIIIVLVIVAYIAI	IILLLLILLLVIFVVILLVILVIILVLLLIIAIVLIL	FLLLLLWLW
TMD4		923	0.278868	LLALLCLILAWAIAMLILLLLLLLILLLLILLALLTVL	SYYSFFFFFFYFYSSSFFYFYSSGYFFGSSYSSYLLLLSSSSSFYSSFFFFFFFFFSFFYSFFFFFFFSYLSFLFFPSTSSS	IIWWWLSAWWVWWIWSWWIWWWWWWWWGGGWIWGWAWWCWWW	SVSVSSSSSISSSSVAVSSAALASVTFSTSSFSAVSSSPSSLLLVSSASSSSAVSSASIAAIIAIASASIASSSSACVAVAVSSSVSSIVFYAA	AAATATAAATAAASVATAAATVAAMAAAGAASAATAF	FMFMMFLFA
TMD4		924	None	ALVALVAALV-VLVLLALLVLLILTLLLLCLVLLLLVA	VPPVVVVVVVPSPVIVSSPVPIVLPVSLVIPVIPAVVVIVIVIVPIVVVVVVVVVVVVVPIVLVVVVVVPPVIVVVVILIIV	--VVISVTIVTVT-VVIV-VIVVVVVVVVAT-VTVAVVWVVI	LLLLLVVLVCILLILLLLVLLLLLLVTLLILNALTASISLITTTVLVTLVVLLLLILVVLLVVLILVLVILVLVVLQMLLLVIILLLIIFAVFV	VVLVVLLLLIVVLIIVICLVVVVVVVLVVAVIVLIVT	TTSVASLLA
TMD4		925	None	MAYVGVVVAL-LSFLGIGAWGGAAVGAAAAILGAAVLC	IAAIGGGGGAVLAIVVSLAGFVVVLVGIVVAVVLWWWWVVLVILAVVGGGGGGGGILGGLVGGGGGGGVAGVAFAAVLHVVV	--TGTWAMFTSAS-TAAI-ALATALAAIALV-AGATAAVAAT	VTVSFLMLLTTGSTFFSVLLFLFVTGVVCLMLFTFFGTTMLAAAGVLFMLLVISWLSLTVVTTVTVLALTVLVLLLLTITITVLMTMVGIIAVG	GGFGGSGTTSGGSIGGSMGGSGGGLGTGGAGTGGTGV	FSFGGSTGF
TMD4		926	None	AGCAGVALGC-CLVPGVGGGGGVLLGLGGINCGGGVLA	GSSGGGGGGGISAGGGISAGPGGFLNNGGGAGGISSSSGGGGGAAGGGGGGGGGAGGGGLGGGGGGGGGIIGGGPPPGPGGG	--VTMAVTSMGVV-MAFL-VAVMVCVVTVIV-SMVTVSVVVF	SGSGSGGCGSCSFISPGISFPCPSGGISFSFSSALSSLPFSAAAAISAISSIPASSIGCPPCCPCPGCSCPGISAIGAPCPGSSFCFSILPCGT	MMIATLVFFIIMVILMLVIMSGMMLMVGIAVVMIIMG	GGGAPTAVC
TMD4		927	None	-----Y--------------------------------	-----------------------T----------------------------------------------------------	------------------------------------------	----------------------------------------------------------------------------------------------	--------------S----------------------	------S-T
TMD4		928	0.243852	FFYMYLMFYFFFFFFYFYYLYFFLFYLFYFYLFYYFFF	LLLLLLLLLLLLLLLLLLLLLLLLLLLYLLLLLLLLLLLLLLLLLLLLLLLLLLLLLLLLLLLLLLLLLLLLLLLLLLLLLL	LLLLLLLLLLLLLLLLLLLLLLLLLLLLLLLLLLLLLLVLLL	LFLFLFFFFFLLLFFFFLLFFFFLFFMLLLLLMFMMMLMLLMMMFLLFLLLLFFLLLFFFFFFFFFFFLFFFLLFLLFFFFFLLLFLLFFMFFF	LLLLLLLLLLLLLLMLLIMLLFLLVLLFLMLLLLLLI	VLMLLMLMS
TMD4		929	0.162975	LFFFLFFTCFTFTFSLTVLLFCLFTLFFLTLLTTAVWT	AWWATTTTTLLLWSSTMLWSLSTLALLLTSMTSFAAAASTSTSLTTTTTSTSTSSLATTLSTATTTTSTFFSAYAAVSSSST	TTTLVTTTVCVLATCACTTISLLLILLTATLTLTLTLILIIS	FTFTLLLVLLFFFTFSTFFASFSFTLYFLFFLICLILLLFFFFFTFFTFFFFSCFFLMLTTLLTLTLSFLTLFFTLATVLSLLFFLFLFGFGFA	LLLLLLLFFMFFLFLFFILFLSFFTFFSLMMLFLFFL	AFLFFTLLV
TMD4		930	0.206763	LAVCCGCGLLALLLCLYCCGCAVSGLSGCYTGILLILA	GAAGCCACVIGICGGGFICVIGGLICVFGGGGGILVVVGGGGGAGGGVGVGVSVCCGVVVGCIGIAAMGTCGVFVVLGPGGG	CCIAAAVIIVFMICVILICMFMFMAMMVVGACCGMIMFAMMF	GAGIAIIVIGVGFVFRAGSARIRGAATGITGITACTCIFGSSSSSGSTGCSGRGGSGIFKKFFKFKIGSFKIGSCLSFQLRGSSGLSSKLYLGT	FFLVYFGIIIYFLVLFVVIFGLFFTFGIFTTIFGLFT	IVVILFAVC
TMD4		931	0.271717	YYFYFFYLFNTNYNFFYFFYFYYHLFRYFLFYFFFQYM	FYYFFFFFFYYFYFFFFFYFFFFFYMMTFFYFFYYYYYFFFFFYYFFFFFFFFFFYFFFFFFFFFFFFFYYFYFYYFFFFFF	TTCCVTISVVFCSTVAVCTCVCTCVCCVVATTCMCACVFCCV	YWYWYMMMMFYYYFFLWYYFLFLYWFVYFYYFVFQVVNQYYSSSWYYYYYYYFWYYWMFFFFFFFFMLYFFMYYFFYYFFFFYYYFYYFSESFF	FFRYFIWTTRYIRRFIRSNIRYIIVIWYFWWRIWRII	SSSSTNSRL
TMD4		932	None	--------------------------------------	---------------------------R------------------------------------------------------	--------------------------------------T---	--------------------------------------------------------------------------------------------S-	-------------CI----------------------	--------Q
TMD4		933	0.295566	HHEHIHHHHQQQHQHVQTAHSHNEHVEHAQHEHHHQQH	HHHHHHHHHHHHHHHHHHHHHHHHHHHHHHHHHHHHHHHHHHHHHHHHHHHHHHHHHHHHHHHHHHHHHHQHHHHHHHHHHH	SSQQQIQQQQTQHSQQQQSQQQQQQQQQQQQSQQQQQQQQQQ	HHHHHHHHHHHHHSHHHHHHHHHHHLSHHHHHQNQQQHQHHSSSHHHTHHHHHHHHHHHHHHHHHHHQHHHHHHSHHHHHHHHHHHHHHYQFYS	QQSQQQHQQCQQTMQQCQTQCHQQRQHHQHHCQHCQR	SYSFHCSHS
TMD4		934	0.179327	TALMLLMLFLVLIIILLLLLLTLILLIALLIFITTLMF	TLLTLLLLLTVLLSTTCLLAITTILTTVTTITTITTTTTTTTTGITTLTLSCLFAITLLLTLVLSLLLTICSSMAATTLTTT	IISCMCASLLTMLILATTILFMFMTMLAAALLMAMAMAILLI	CIVIIIIIIIVCLILIICCTIMIVILLIILCTIIIIVLTCCIMIICCICMCCLIICVVLLLLILILIICILICCITMTFTLLLLCTCLLVICCL	VVIVVTILLLMMIILMVLVMIFMISMIFVFFVMVLMV	VILLILITF
TMD4		935	0.204273	YNVYYYYRYYAYIWTYKYYWYHRYRYYNYAWFYFFYSY	YFFFYYYYYYAYFYYFYYFYFYYYFYYIFYFFYFYYYYYFYFYYFYFYYYYYYYYYYYYFYYYYYYYYFFYYYFMMHYFYYY	LLYYIISYFVYYWLVSFYLYFYIYVYYSSTWLYMYSYFCYYF	YSYSYMSSMWYYYSWGSWWYGWGYSYLYWWWWPYYPPYFWWSSSHWWWWWWWNYYWYSWKKWWKWKSYWWKSWWYYYSKWNYWWWWWWDFTGSY	RRWRLKYRRFKKWNKKKPKKYYKKWKYNRYLKKYFKF	QYHNYRFGW
TMD4		936	0.336921	LLNLLLLYLILIMINLLLLLLLLFYLFLLILLLLLNFY	LLLLLLLLLLMILLLLLILLLLLQLFQQLLLLLLLLLLLLLLLLLLLLLLLLLLLTLLLLLLLLLLLLLMLLLILLLLLLLL	HHQQQNQMQQQQQHQQQQHQEQQQQQQQQQQHQQQQQQQQQQ	LLLLLLLLLLLLLQLFLLLLFLFLLLNLLLLLILHIINRLLSSSLLLLLLLLLLLLLLLLLLLLLLLFLLLLLLQLLLLLLLLLLLLLLRLNNL	AASSSYLYYNNIMLTVNASINSVIMVLASLLDILNVV	LYLYYFYYG
TMD4		937	0.177555	ICSIAAILVIVTIMVAVAAVACANIANCAVIVIAAIVI	TIVAIMIIIISGVVIVCGVVTIIITIIIVIMVIAIIIIIVVVIIMVVMIMIMIMVIAIITIIIIIIIIVAIIAVVVAVNIII	AAVIIAIIIIAIVAIVIVAICIVIMIIIIIVAIIIIIIVIII	VAVAVVVLVMTVTVVIAVVVVVIVAVVVLVVIAVIAVIIVVVVVAVVVLVVVVAVVIVTIITLIMIVLVMIVVVVVVLVIVMVVVIVVIIATIV	IILIIVIVVQVILLIIQIWIQLIILIILVLLMIIQIN	AMAMMLMLV
		938	None	-----------------------F--F-----------	------------------------------------------------------------------------------H---	--VM-------S-----I-A-S-S-ST-----S-S-T--AA-	----------------------------------------------------------------------------------------------	---------I------I--------------F--I-M	---------
		939	0.196788	WL-WASWYLYRSSGLANVAYVLAFYACLAKLYFVVSVY	TGGASSSSSCGAGASAFAGASSSSGSSSASAASGSSSSSAAASSAAASSSCSSSSVSGGSSGAGCCSSAGSYFRTTLALSSS	CCCVSLSATSMCSCSALCCVLCACLCCSAAACCACACCAAAC	LVLVSAASACAVACFVMSGLVLVLMFSLTGAGLCILLGMSGLLLRSGTSGGSLSSGFSFSSFISYSGLGFSSSGCFGILCLVGGACAGFGMCTF	VVALILLIIFILLFVLVLVLCMLL-LLLMLLFLLLIC	ASFACASLC
		940	0.185989	AT-ATKALVKDKRSRTDTTCTTKVLTVTTEIARIIRAL	SRRSTTTTTVTMRRSLVMRTYSLRTTRFLSRLSTRRRRSLSLSTRSLTTTTTTTTTSTTNSRITTSTRLNVNTSKKRSISSL	MMLLRMRRKRTLRMRRKLMLKLRLKLLRKRRMLRLRLKHLLR	LRLRKRGSRERNKQNRRRKRRNRLRRRVSKKMTKQTTAARKTTTCRKKRKKRKRQKHAKKKKNKKKGLKKKARKKKIHREKKKKKEKKMQKNNN	NNLNKKQRRNTRQRNRNHFRLARR-RQNRHHMRQNRN	NQINYLQLR
		941	None	--------------------------------------	----------------------------------------------------------------------------------	------------------------------------------	----------------------------------------------------------------------------------------------	--------------------H----------------	---------
		942	0.192468	GNGGNNGGNGGGGGNNGNNGNNNNGNNNNGNGNNNNNG	DGGNNNNNNNQNGSNNNNGNNNNGQGRGNNGNNQNNNNNNNNNNGNNNNNNNNNNNNNNNNNNNNNNNNQGGNNNNNNNNNN	NNGGNNNNGNNGQNNNGGNGGGAGGGGNNNQNGNGNGGNGGS	NGNNNNNNNANNNNSNGNNNNGNNGNNNNNNNNNNNNNNNNNNNGNNNNNNNNGNNNNNNNNANANNNNANNNNNNNNNNNGNNNNNNNSNDNN	NNNNNNNNNGNNNGNNGNNNGNNNGNNNNNNGNNGNG	NNNNNNNNN
		943	0.270438	MTMMQMMVQYMYIKTQMQQTQTVIVQITQMCYMQQIVA	QEEQQQQQQKQKELQQRKEQLQQIQTIQQQEQQQLLLLQQLQQQEQQQQQQQQQQQQQQIQQQQQQQQQQQQQLMMMLLQQQ	LLMMQLIILQIIMLQVLMLIVIMIVIILILMLMIIIIMVIIL	RMRLRTTTTYQRRQMLLKRRIMLRLKRRKRRESEESTVIRREEEQKREKRRKSQKRKTMSSMMSMSTMRMSTKRQKLLSFSMRRRFRRTKMHRQ	RRTRTCKKRRSKQMQRREQKMTKKKKKTQKKMKKRKI	LLSQRTKIL
TtxE		944	0.203152	TTTTTTTTTTTTTTRTTTTTTTTTTTTTTTTTTTTTTT	TTTTTSTTTTTTTTTTTTTTTTTTTTTTTTTTTTTTTTTTTTTTTTTTTTTTTTTTTTTTTTTTTTTSTTNTTSTTTTTTTT	TTTTTTTTTTTTTTTTTTTTTTTTTTTTTTTTTTTTTTTTTT	TTTTTTTTTTSTTTTTTTTTTTTTTTTTTSSTTTTTTTSSSTTTTTTTTTTTTTTSTTTTTTTTTTTTTTTTTTTSSSTTTTTSSTSTTPTTTS	TTTTTTTNNSTTTTTTTITTTTTTTTTTTTTTTTSTT	TTSTTTTNT
TtxE		945	0.295635	TTTTTFTTSTTTTTTTNSTTTTTNTTSTTTSTTSSSMT	TTTTTTTTTTTTTTTTTTTTTTTTTTTTTTTTTTSSSSTTTTTTTTTTTTTTTTTTTTTTTTATTTTTTTVTTTTTSTLTTT	TTTTTRTTNTTTTTTTTTTTETTTDTTTTTTTTTTTTNTTTT	TTTTTTTSTTTTTTTTTTTTTTTTTTTTTTTTTTGTTLGTTMMMTTTTTTTTTTTTTTTTTTTTTTTTTTTTTTTTTTTTTTTTTTTTTTSTTT	GGTAENTGGQGSTQGSQGMSQTSSMSTTGTTQSTQSQ	TSTTSNSSA
TtxE		946	0.471412	NNNNNKNNNYNYNNANNNNNNNNNNNNNNNYNNNNINN	NRRNYYYYYNRYRNNNYYRYRNNNHNNNNNRNNHGGGGNNNNNYRNNYYYYYYYYYNYYRNYYYYYYYNRHNNYGGGNNNNN	NNNNYNNNSYNNFNYNWNNNHNYNYNNNNNLNNNNNNTANNS	LILILIIVIIILVIIIILIIIIILIIMLLILIIGIIIMILIVIVILIILIILIILIIIIIIIIIIIIIIIIILIILLLIIIIIILILILIILLV	IIIIIIIIIIIIIIIIIAIIIIIIIIIIIIIIIIIII	IIIIIILHM
TtxE		947	0.211993	EEEEEEEEEEEEEEEEEEEEEEEEEEEEEEEEEEEEDE	EEEEEEEEEEEEEEEEEEEEEEEEEEEEEEEEEEDDDDEEEEEEEEEEEEEEEEEEEEEEEEEEEEEEEEEEEDEEEECEEE	EEEEEEEEEEEEEEEEEEEEEEEEEEEEEEEEEEEEEEEEEE	EEEEEEEEEEEEEEEEEEEEEEEEEEEEEEEEEEEEDEEEEEEEEEEEEEEEEEEEEEEEEEEEEEEEEEEEEEEEEEEEEEEEEEEEEEEEEE	EEEEEEEEEEEEEEEEEEEEEEEEEEEEEEEEEEEEE	EEEEEDEEE
		948	None	--------------------------------------	----------------------------------------------------------------------------------	------------V-----------------------------	----------------------------------------------------------------------------------------------	-------------------------------------	---------
		949	None	--------------------------------------	----------------------------------------------------------------------------------	------------S-----------------------------	----------------------------------------------------------------------------------------------	-------------------------------------	---------
		950	None	--------------------------------------	----------------------------------------------------------------------------------	------------N-----------------------------	----------------------------------------------------------------------------------------------	-------------------------------------	---------
		951	None	--------------------------------------	----------------------------------------------------------------------------------	------------L-----------------------------	----------------------------------------------------------------------------------------------	-------------------------------------	---------
		952	None	--------------------------------------	----------------------------------------------------------------------------------	------------G-----------------------------	-C--------------------------------------------------------------------------------------------	-------------------------------------	---------
		953	None	--------------------------------------	----------------------------------------------------------------------------------	------------R-----------------------------	-L-C------------------------------------------------------------------------------------------	-------------------------------------	---------
		954	None	--------------------------------------	----------------------------------------------------------------------------------	------------Y-----------------------------	-E-L------------------------------------------------------------------------------------------	-------------------------------------	---------
		955	None	---S-YS-------------------------------	----------------------------------------------------------------------------------	------------G-----------------------------	-K-E-------------------------------------------------C----------------------------------------	-------------------------------------	---------
		956	None	---A-YA-------------------------------	----------------------------------------------------------------------------------	------------F-----------------------------	-T-K-------------------------------------------------L----------------------------------------	-------------------------------------	---------
		957	None	---K-KK-------------------------------	----------------------------------------------------------------------------------	------------M-----------------------------	-R-T-------------------------------------------------E----------------------------------------	-------------------------------------	-----A---
		958	None	---W-WW-------------------------------	----------------------------------------------------------------------------------	------------G-----------------------------	-Y-R-------------------------------------------------K----------------------------------------	-------------------------------------	-----I---
		959	None	---S-KS-------------------------------	----------------------------------------------------------------------------------	------------G-----------------------------	-V-Y------------C-------C-------------------C--------T----------------------------------------	-------------------------------------	-----D---
		960	None	---D-AD-------------------------------	----------------------------------------------------------------------------------	------------R-----------------------------	-S-V------------L-------L-------------------L--------R----------------------------------------	-------------------------------------	-----Y---
		961	None	---W-VW-------------------------------	----------------------------------------------------------------------------------	------------G-----------------------------	-P-S------------E-------E-------------------E--------Y----------------------------------------	-------------------------------------	-----D---
		962	None	---R-LR-------------------------------	----------------------------------------------------------------------------------	--------L---G-----------------------------	-L-P------------K-------K-------------------K--------L----------------------------------------	-------------------------------------	-----S---
		963	None	---D-FD-------------------------------	----------------------------------------------------------------------------------	--------N---Q-----------------------------	-R-L------------T-------T-------------------T--------S----------------------------------------	-------------------------------------	-----K---
		964	None	---D-AD-------------------------------	----------------------------------------------------------------------------------	--------A---S-----------------------------	-K-R------------R-------R-------------------R--------P----------------------------------------	-------------------------------------	-----C---
		965	None	---V-WV-------------------------------	----------------------------------------------------------------------------------	--------L---L-----------------------------	-A-K------------Y-------Y-------------------Y--------L----------------------------------------	-------------------------------------	-----Y---
		966	None	---A-KA-------------------------------	----------------------------------------------------------------------------------	----N---I---R-----------------------------	-L-A------------L-------L-------------------L--------R----------------------------------------	-------------------------------------	-----R---
		967	None	---D-ED----------------------Q-------T	----------------------------------------------------------------------------------	----M---R---D-----------------------------	-D-L------------S-------S-------------------S--------E----------------------------------------	-------------------------------------	-----L---
		968	None	---G-LG-------R--------------D-------D	----------------------------------------------------------------------------------	----R---EN--Q-N----------------------F----	-R-D------------P-------P-------------------P--------S----------------------------------------	-------------------------------------	-----A---
		969	None	---V-QV-------I--------------K-------K	----------------------------------------------------------------------------------	----G---GM--S-M----------------------N----	-H-R------------L-------L-------------------L--------M----------------------------------------	-------------------------------------	-----I---
		970	None	---A-TA-------K--------------W-------W	----------------------------------------------------------------------------------	----H---RK--G-K-F--------------------V----	-R-R------------R-------R-------------------R--------Q----------------------------------------	-------------------------------------	-----R---
		971	None	---F-TF-------R--------------Y-------G	----------------------------------------------------------------------------------	----S---RG--A-G-S-------F------------L----	-Y-R------------K-------K-------------------K--------R----------------------------------------	-------------------------------------	-----V---
		972	None	---K-RK-------E--------------T-------D	----------------------------------------------------------------------------------	----V---VH--M-H-S-------V------------M----	-E-Y------------T-------T-------------------T--------T----------------------------------------	-------------------------------------	-----P---
		973	None	---A-EA-------T--------------I------MI	----------------------------------------------------------------------------------	----D---DA--L-A-L-------Q------------K----	-H-E------------L-------L-------------------Y--------Y----------------------------------------	-------------------------------------	-----D---
		974	None	--KQ-GQC------V-Q------------Q------NH	----------------------------------------------------------------------------------	----R---IF--K-F-N-------I------------E----	-I-N------------D-------D-------------------N--------V----------------------------------------	-------------------------------------	-----E---
		975	None	--DY-LYD------V-D------------E------KA	----------------------------------------------------------------------------------	----S---DD--Q-D-N-------N------------S----	-L-I------------N-------N-------------------S--------N----------------------------------------	-------------------------------------	N---ID---
		976	None	--KS-ESK------A-K------------Y------IA	----------------------------------------------------------------------------------	----Y---SY--A-Y-R-------K------------K----	-G-L------------Q-------Q-------------------A--------Q----------------------------------------	-------------------------------------	L--KIA---
		977	None	S-WR-AHW------K-W--S---------M------DI	----------------------------------------------------------------------------------	----P---QA--A-A-L-------K------------S----	-N-G------------R-------R-------------------H--------H----------------------------------------	-------------------------------------	N--LET---
		978	None	A-QI-PIS------L-Y--M---------R------NS	----------------------------------------------------------------------------------	----S---TN--A-N-Q-------L------------I----	-H-N------------R-------R-------------------N--------T----------------------------------------	-------------------------------------	R--DVH---
		979	None	K-MY-EYE--Q---K-L--K---------E------FE	----------------------------------------------------------------------------------	----S---HP--V-P-T-------K------------G----	-R-G------------Q-------Q-------------------P--------P----------------------------------------	-------------------------------------	R--TNR---
		980	None	W-VG-PGV--D---A-V--W---------G------VG	----------------------------------------------------------------------------------	----R---NA--G-A-H---F---S------------P----	-D-H------------L-------L-------------------A--------G----------------------------------------	-------------------------------------	S--PNG---
		981	None	S-HN-QNE--K---G-Q--Q---------K------GS	----------------------------------------------------------------------------------	----A---ES--A-S-N---A-N-N------------D----	-G-N------------A-------A-------------------N--------Q----------------------------------------	-------------------------------------	A--KKA---
		982	None	D-DLWDLYW-W---EWEWWDW----W--WLY--WW-FV	----------------------------------------------------------------------------------	----F---FR--G-R-G---H-M-G-----V------GF--A	-N-G------------S------SSF-S---H------------E--------G----------------------------------------	--S------S--GV--A---S---E------G--S--	VV-RAV---
		983	None	W-YFHLFLF-Y---FYYYYWY----Y--YVF--YY-VW	----------------------------------------------------------------------------------	----A---FA--I-A-Y---W-F-T-----S------LR--V	-R-H-----F------Y------FHQ-F---Y-Y----------V--------I----------------------------------------	--W------W--WW--W---W---W------W--W--	WI-QKF--G
		984	None	K-IDNIDIK-A---TRMKKQKT---R-TRRQS-KK-TM	-----------------------------------------------------------------------Q----------	----S---NI--G-I-N---Q-G-T-----N------SL--N	-A-E-----C------D------RDE-R---A-Q----------P--------A----------------------------------------	--E------E--EE--E---E---E------E--D--	TD-PAC--L
		985	None	E-NDGFDSA-V---LGRSGASF--LG-FGSGE-SS-TF	-----------------------------------------------------------------------A----------	----A---TT--M-T-H---R-I-T-----L------FF--L	-S-N-----E------R------TRN-A---L-R----------E--------L----------------------------------------	--I------M--IM--M---M---A------M--M--	LLSRSP--G
		986	None	D-TMDEMLK-Q---MDNSDESK--DD-KDLKK-RR-LQ	------------------------------------------------------S----------------S----------	----V---VS--S-S-S---R-R-E-----G------NK--Q	-P-D-----K------S------PSR-P---N-R----------A--------P----------------------------------------	--E------D--EE--D---D---E------E--D--	AKLTRV--R
		987	None	V-GVRTVGG-E---VWGRWMRW--KW-WWDKW-GG-PK	-------------------------------------------Q----------F----------------F----------	----A---PA--G-A-T---N-D-D-----R------ER--K	-V-D-----R---L--R---S-SIRW-I---D-S----------A--------K------N---------N-------------------K---	--R----DDR--RR--R---R---R------R--R--	IKTMKV--K
		988	None	A-DEAFESH-S---QANAADTQT-WA-QADLS-YY-SP	-------------DDD-----DD-----DD-DD-----DDDDDI--D-------R-----D-------D--C-----D-DDD	----A---EL--A-L-L---R-G-I-----Y------NY--Y	-A-P-----F---Y--D---L-LFDN-F---Y-T----------R--------Y-----NM--N-N-F--M------S--N---------L---	--H----YYL--HI--IE--I---H------I--L--	RRRCFS--Q
		989	None	D-LPWPPLN-M---AWLKWEKDF-SW-EWDID-VV-TG	-------------III-----II-----II-II-AA--IIIIIK--I-------D-----I-------I--I-----IIIII	----G---GT--G-T-P---G-T-F-----G------FG--G	-D-E-----C---S--A---S-SRAF-R---I-L----------H-------NG-----MD--M-M-Q--D------M--M---------I---	--E----IIE--RG--EC--Q---E------E--E--	VKHFFFA-G
		990	None	GTVECTEYCKRKKKPCVCCGGYK-DC-YCCTL-CC-KF	-------------KKK-----KK-----KK-KK-AA--KKKKKS--K-------A-----K-------K--K-----KKKKK	MM-RTMM-FTRREMTLKRMRVRNRSRRMMAFMRMR-RNTRRY	-S-S-----S---L--G-S-P-PYGK-V---S-N----K-----F--Q----MQ--Y--DI--D-D-DS-I--SV--S--D---------F--F	--T---YHHT--AS--ND--S---T-Y--YYS-YS--	PRTCCPIAD
		991	None	LFRVHLVQQIEIFVLQKHQGHIR-VQ-IQPSA-QQ-DK	-------------GGG-----GG-----GG-GG-KK--GGGGGF--G-------H-----G-------G--G-----GGGGG	FF-MTIA-IGLMEFGADMFMVMIMSMMAAAMFMAMLMTLMMM	-F-L-----I---R--I-F-Q-QGIN-G---G-S----K-----V--Y----DQ--H-FIY-FMFI-FF-Y--FH--S--V---------EG-L	--L---HGGL--LQ--LY--L---L-H--HHQ-HL--	RTKVILIKM
		992	None	VKDPHEPVHKGKKKERDRRVPMD-ER-GHSEH-HH-VL	-Y-----------TSS-----SSR----SS-SS-DD--SSSSSF--S--N----S--N--S-----N-S--S-----SSSSS	NN-NSNNLNTNNANTNFNNNGNTNTNNNNNGNNNNANTVNNG	-G-G-----M---R--G-R-S-SGGD-G---D-D---IQ-----D--E--S-VL--E-CYH-CYCY-RR-H--RG--S-FA----F----KI-E	DDLDADEKKAQSLFIAFHGSHGSSLSEGDEEFSEFSS	HPVYYHDNV
		993	None	FWPWCFWICWTWWWECMCWYCWD-YC-WWWNL-CC-YD	-L----K-N----WWW-----WWI----WW-WW-LL--WWWWWY--W--FN---W--FNYW--NN-F-W--W-----WWWWW	YY-ALHAWNTYAAYTWDRYARAAAPAAASQGYVSANAPPAAA	-H-H-----W---Y--N-S-P-PPNK-PW--H-L---IL-----F--W--F-AL--G-EHQ-ESEN-WA-Q--AM--W-CN----C----VA-S	WWRWWWGSSRWWRHWWYWWWYWWWAWGWWGGHWGNWW	IEWNNRSWL
		994	None	KREPRVPDHDLDKDCPDHPKQRL-LP-QPFCV-RH-TR	-N----L-F----SST-----SSK----TS-TS-EE--STSTSE--A--RF---S--RFLS--FF-R-T--A-----SSSSS	KK-GNKLNKSRRGKSHLGKRERLRPRRMMSRKGLRAREPRRD	-R-R-----P---N--T-P-E-EDTN-DL--S-E---EQ-----H--G--R-ND--V-KQD-KQKQ-SP-D--PR--S-ER----E----KK-T	IIRIIIVLLMIIRTIIHVEIKEIIRIVEIVVTIVSIE	LLTPPDKKV
		995	None	SEGKHDKSPRVRMRALGNLRTKR-VL-RLFSK-PPEES	-S----R-R----KNG-----SGK----GN-GN-EE--NGSGNS--G--YR---T--YRNN--RR---G--A-----SGSSG	RR-RAKRADARRPRARTRRRHRTRERRRRRGRRRRARGTRRD	-L-L-----N---E--L-T-Y-YKLG-KS--F-M---KD-----A--N--A-RI--R-RDY-QEQD-ST-Y--MR--R-KD----K---SRE-Q	LLAVSVRNNSIEAEVEQKQENKEESERKVRREERGEC	SSLACARTN
		996	None	--------------------------------------	----------------------------------------------------------------------------------	------------P-----------------------------	----------------------------------------------------------------------------------------------	-------------------------------------	---------
		997	None	--------------------------------------	----------------------------------------------------------------------------------	------------G-----------------------------	----------------------------------------------------------------------------------------------	-------------------------------------	---------
		998	None	--------------------------------------	----------------------------------------------------------------------------------	------------A-----------------------------	----------------------------------------------------------------------------------------------	-------------------------------------	---------
		999	None	--------------------------------------	----------------------------------------------------------------------------------	------------E-----------------------------	----------------------------------------------------------------------------------------------	-------------------------------------	---------
		1000	None	--------------------------------------	----------------------------------------------------------------------------------	------------A-----------------------------	----------------------------------------------------------------------------------------------	-------------------------------------	---------
		1001	None	--------------------------------------	----------------------------------------------------------------------------------	------------G-----------------------------	----------------------------------------------------------------------------------------------	-------------------------------------	---------
		1002	None	--------------------------------------	----------------------------------------------------------------------------------	------------P-----------------------------	----------------------------------------------------------------------------------------------	-------------------------------------	---------
		1003	None	--------------------------------------	----------------------------------------------------------------------------------	------------E-----------------------------	----------------------------------------------------------------------------------------------	-------------------------------------	---------
		1004	None	--------------------------------------	----------------------------------------------------------------------------------	------------G-----------------------------	----------------------------------------------------------------------------------------------	-------------------------------------	---------
		1005	None	--------------------------------------	----------------------------------------------------------------------------------	------------N-----------------------------	----------------------------------------------------------------------------------------------	-------------------------------------	---------
		1006	None	--------------------------------------	----------------------------------------------------------------------------------	------------A-----------------------------	----------------------------------------------------------------------------------------------	-------------------------------------	---------
		1007	None	--------------------------------------	----------------------------------------------------------------------------------	------------L-----------------------------	----------------------------------------------------------------------------------------------	-------------------------------------	---------
		1008	None	--------------------------------------	----------------------------------------------------------------------------------	------------L-----------------------------	----------------------------------------------------------------------------------------------	-------------------------------------	---------
		1009	None	T-------------------------------------	----------------------------------------------------------------------------------	------------P-----------------------------	----------------------------------------------------------------------------------------------	-------------------------------------	--A------
		1010	None	R-------------------------------------	----------------------------------------------------------------------------------	------------P-----------------------------	----------------------------------------------------------------------------------------------	-------------------------------------	--V------
		1011	None	S-------------------------------------	----------------------------------------------------------------------------------	------------P-----------------------------	----------------------------------------------------------------------------------------------	-------------------------------------	--L------
		1012	None	E-------------------------------------	----------------------------------------------------------------------------------	------------G-----------------------------	----------------------------------------------------------------------------------------------	-------------------------------------	--I------
		1013	None	I-------------------------------------	----------------------------------------------------------------------------------	--------T---G-----------------------------	----------------------------------------------------------------------------------------------	-------------------------------------	--T------
		1014	None	YY-E--E--M-M-ML---V--KEKT--K--TN--AYA-	DH-D----Y-----K------K-------K--K-----K-K-K--D----Y--N--D-Y-K--YY-Y--F-R-----K-KK-	------Y-EE--H-EYS---V---L--YYYG--Y---FK--Y	S---S--------E--HAF-----H----A------REQ-T----ASI-A-ADHSA--TY--TYTY--F----F-YT--Y---AA--T---D--	-E-EE---------E---E--D------D--R-----	-MR--F---
		1015	None	GI-------Y-Y-Y-------V-KL-KL---R----M-	I--I-----------------------------------------I-------F--I------------L------------	--------EL--V-L-----F---M-----A------AQ---	F---F--------V---------------F------D-L-F-----FR-F---QFF-------------------FF------FF---------	---KK---------K----------------------	-QP--R---
		1016	None	NSKNVDNN-DRD-SLVV-AR-NAKGVTNVKNK-ATKHI	KK-K----RQ---KR-Q--N-R-R-----R--R-----R-R-R--K---RR--R-QKRR-RNNRR-R--K-RQK---R-KK-	--R-A-SKEG--H-GRS---N-S-S--SSAS--A---PN--S	RQSQR----RSASA--NFST----NKS--RA-R--RSRRARRRRNFRHARPFRNRRA-N---N-N---S---AS-RH-NSR-TRS-AFN-KKR-	EKRAA-A--KE-RRA-R-R-RK----ADKAAM-AR-D	KRKDDPKR-
		1017	None	QLY--S-L-QLE-A-AL--M-E--SAKEA--VYT--VL	G--G-------E-R---E-F-------------------------G--N-------G----F-----N--------------	--L-G--RAG----G-----T-T-E-----L------SS---	TD-D-AA-A--FFF-----------SA---F-D--DF--F-QQQA--DF-M--T--M---------A-----F---------F---F-------	K-HRH-M--LK-VLI-L---L-----MK-TK--ML-R	RLDQGRKI-
		1018	None	SNFDAHDNYYRYLFPWYSWASEVYLWYAWCYYYAAYLL	SFYSNNYNYLYIYNGKLIYRYG--Y--KKGYKGY--AAGKGKG-YS-NFYSNNY-ISYYYGRFAY-YFKGYGLL-EYAKGG-	YYNYLYYFALYYGYLYNYYYAYGYEYYYYYGYYYYRYISYYS	PYFYPYYVY-FRRLF-YCYY-F--YFY-VASSYYLYYL-SALLLLCALSSFC-IVAWAY--FY-Y-YMYF-ACYYPYYLG-FSAAYSSLYH-IY	AAFFYGWMMLAEFWYELEHELAEEYEWVAWWWEWTEI	WYFYYWFYF
		1019	None	HKIQRRQESHGQQDKPYDSAEKKVYPVRSTNMKDDEKQ	FALFFFRFDKLKLRKNRKLYFK--L--RNKMNKL--AAKNGNK-LF-FRDDFFR-KFDDVKYRDD-DRNILEKK-LQGNKK-	PPRATTLSPNDKPPNLTRPKPKAKLKKLLLQSKLKYKDPKKV	IGRGPEEHE-RAANC-GTGE-C--GQA-PPPHFAKFIL-TPNNNPTPEAPST-PPPLYH--CQ-Q-ERGC-YTGRPPTDS-CAPPSAADQQ-AR	RRGRRKLRRPEKGLRKPREKAAKKDKLAVLLAKLQKE	ACYRRAGSR
		1020	None	SKKTPSTKGQRQSRNPRPPDPAASHPSTPEDYYRRKSK	TKNARRSRRSRKNEERHKNNNGK-KSRKRENRER--KKERERE-NSKRYQNRRY-TSNNHEGQNKNRYRGRAGEENRERDDK	YYGHSYRYPSYHQYSQNHYHEHPHIHHRRRQYHKHGHPKHHP	FQTNKKKEK-PPPEESQPPA-E--QYT-FVPISDQSCSNPTQQQGPTIPVYP-GHTAEN--EN-N-KKPE-EPIRNRHDK-EPVVGPARSN-KS	HHGARAAKKIDAGQRAQCAAQTAAGAATHAARAAKAS	PYEYYETFY
		1021	None	DLYLLMLYHYFYRQFSSVSGRAMLISLSSQNYKLLALD	SASSYYSYRLSLSINVTLSHNNN-AIIKVNSVNS--DDNVAVN-SSNYRRRYYD-FSKKKNAFRKFRRVSATVHLCSEVNNN	LLRFSLGLVTLFCLTTRFLFEFLFAFFGGGMLFGFYFGNFFL	RQPQFHKKH-PMMFKLQVDT-K--QEY-FFVFCCNCSLIVFEEDIVFYVFGV-VLFEKQ--KQ-Q-KIDK-KVDDFLSSH-KVFFSVVKFY-LA	LLYEFIEIVLRKYIYKLKLKVMKKDKELREEIKELKL	TYLVVRRSE
		1022	None	ESQVSFVVNLYLDMAAMQASLARKEAKAAKDEKCCQEE	KDHRSRHSSYIYQQYQFYQDVYR-VKKLQYHQYI--LLYQSQY-HRRRAAPRRR-YKVVHYRYIERVYQKKSLFNDSHQYYR	RRYKGKPRRGKKRRGPYQRKLKDKEKKPPPGKHSKLKEGKKD	YIIILTTNT-VFISSSLFGD-S--LFF-ARFQCTKCTNKFRYYYTFSGFIIF-TRRKKS--RS-S-TGGQ-KFGLRRTNN-QFRVKFFRSQ-DV	RRLRGSKLHIRDLRRDLRMDIVDDDDKVRDKRDKIDV	FNQVIDKVG
		1023	None	DENFAQFECNHNSSKESEERENADNEGAEDDNMNNESE	GRKTYYSY-AGSK---TSKSR-V-DKK---K--G--KE--V---KRVYD--YYR-QR--P-NV--Y-D-KS-KDCGVG---V	DDRQQNGGNQDVHDQDNADVMVPVLVVGGDHDTDVRVEHVVH	GLFLEVTGV-FRDNRPLT-P-H--LDL-NNQESNSSQTDQNRRRRTYDLNDT-RYNATY--TY-Y-SG-T-TT-EGG-KM-FTTSHVTNI--PP	EESNTRGDEERRDKNRTLDRDRRRYRGRLIARRGDRR	RSSKQIIFK
		1024	None	TAGTDETKRERETGVPTNPEKGECGPGAPDDGGPPEVG	GHFGDDRD-DFEF---DEFRG-Q-SLM---F--S--EE------FGQDG--DDA-NG--S-GG--G-G-NT-TEDVE----Q	KKHGGSGPNGGTGKGGSKKTETNTDTTGGGQKVGTGTSGTTS	GDRDGNTEN-IGGESQDS-T-S--DGL-GGNGTGGTAKINGTATPSGSNGGS-PGGGT---N----TS-N-TS-ING-DD-RNGGNSSN----T	GGGERRGEGNTIGNAINGKIRRIIWIGRVGGNIGNIR	TDRSFGFFR
		1025	None	PKGDTRDCTLVIIDSQDPRKPEPTFQTLQADSIAAMAR	Q-ARRRSR-YRTK---TTKPV---RPP---A--K----------PQ-KR--RR--DQ--S-PC--Y-L-PE-FFGSK-----	RRF-PRRDTPNTDRPHPGRAETHTATTRRRHKNRTPTNIAAA	PAFAS-KV--YGKPTSMG-T-N--MSG-PPGPKPWKSMQGPFFFEGPIGP-G-EPPNP---Y----RF-Y-PG-LSQ-SE-HGSPMGGS----A	TTPQDEQEDVEQPYDQLIGQLGQQGQNGAQQYQDTQK	IDRLCPCPI
		1026	None	AANGQDGVSDEDQKPVASIDHVTPIVPKIAKQPPPDAP	Q-KPHH-H--NSK---SSK-K---N-----K--H----------KD-KP--RK---E--D--R--D-A-VT---VVA-----	GGQ-NGFGNNGTHGNGKGGTDTPTPTTFFFTGDFTDTDHTTA	DHGHD--R--GAYISPHP-A-S--HGG-GDPIQRTQREQPDYYYEPDNPD-P-ESDLR---H-----Q-Q-KP-NHP----PRDDEPRS----A	EEGTKQVDDWEYDFCYKPPYVQFYAYLKHGDYYVWHI	THKPPDYEI
		1027	None	QSNHVEHIYDGNYERHQAHLVRKVDHVAHEELSEDKRN	A-ANSE-S--P-A-----A-N---P-----K--P----------SN-E---AT---G--Y-----G---FE---S-------	RRA-PKRREPSSARPFQHRSPSSSASSRRRGKVRSGSTGSST	KAGAK-----IDAKYEAE-L-A--AKK-SKDTTTSTQS-DKGGGGEGCDK-E-GKKY----N-----Y-N--E-DRD----YDKREDDS----Y	DDGFFDYEEYEYGKDYEFKYEVYYDYYIAYYKYYRYV	YYSHGDYHQ
		1028	None	RAYPNNPMNMGMKDARTYQKSKINNRNSQPKLRHHKPR	I-DS------V-D-----D-L---I-----E--I----------DY----------F--I-----K---HD---V-------	YYK-AY-FRSFIRYSVS-YIEILILII---SYK-IRIVSIIA	-NPN------DKKGTYNK-V-T--NKN---RTRVCRAL-K-IIIEK-NK--K-E--H----Q-----D-Q--K-SIK----AK---KKS----R	NNIVIRKEEIGQTLDQIPEQRRQQGQHQKRRLQKIQT	PRPEEESMP
		1029	None	TAEPRLPNPTDT-SL-AR-VRSDKE-RI-LSAKSSAPS	--R-------M-R-----R-Q---F-----R--F----------R--------------------T---RV-----------	QQG-LY-YIISEGQI-N-QEEESEDEE---DFS-EFELFEES	-ADA------K--T--A--L-R--AKN----LQIRQ-V---TTTE--M-----E-------S-----F-S----YY-----A------P----Y	FFQ--N-EEFTLKHETY-WLRETLHT-EG--HL-YTE	LYINNTEDL
		1030	None	WAFK-GKHFEGE-DC-E--E-PF-S--S-QEL-KKKRL	--H-------H-H-----H-N---H-----F--H----------Y------------------------V------------	--G-A---SP--H-L-G---E-A-P-----D-T--R-AL--A	-IKI---------I--I----Q--IK-----ADEKD-N---SSSR--G-----M-------Y-----D-Y----GG-----E------Q----T	QQI--L-VIPFDVGFGP-WDPIADGG-IE--GD-PGE	PVPWQDASR
		1031	None	PLYE-DEDREVE-SE-P--P-PE-Y--G-DKD-RRKRT	----------R---------H---K--------K-----------------------------------V------------	--K-Q---TP--S-P-L---R-T-R-----T-K----PR--K	-P-P------------P-------PL-----D--N--E---RKKR--S-----R-------------S------T------Q------P----F	--R--P-EENKERKLEG-DEEKEEGE-KP--KE-EER	PVV--ENRE
		1032	None	VKSG-KGN-QEQ-TY-I--A-SK-V--M-QTK---GLA	----------I---------F---V--------I-----------------------------------K------------	--S-G---TP--H-P-S---N-G-Q-----T------VT--S	-G-G------------G-------GG-----S--K--R---GGGE--V-----R-------------T------N------Q-----------A	--I--P-WWL-VIE-DS-IVI-IVFV--I--EV-SEA	VKV--QKVE
		1033	None	SATH-HHD-KFQ-TA-F--W-KV-E--S-HID---HRE	----------R---------T---T--------T-----------------------------------E------------	----A---FG--G-G-I---K-P-V-----G------PV--V	-V-V------------V-------V------T--Q--V---FFFM--D-----M-------------G------E------------------P	--K--F-IIR-FEM-FL-MFL-FFVF--E--LF-RFE	PLI--RLLD
		1034	None	SGDL-ELS-KYN-DF-Y--T-WM-K--G-VNA---KQE	----------R-------------H--------R-----------------------------------E------------	----P---SH--V-H-C---L-A-P-----A------GC--M	-T-T------------T-------T------D--V------QQQP--------T-------------K------H------------------T	--K--I-RKN-VKP-IE-GVP-VIPI--P--PV-SI-	PDY--DRVP
		1035	None	NMSL-HLY-DSD-DH-S--R-KK-V--E-TKS---KLR	----------R-------------P--------N------------------------------------------------	----R---GR--L-R-L---R-A-Q-----G------SG--N	-R-R------------R-------R------R------------R--------T-------------Q------L------------------S	--Q----SSE--QH--G-P-A---V---F--R--F--	ANP--EFQ-
		1036	None	QSYT-ATE-NTN-KF-T--W-A--I--A-FKN---IKE	----------R-------------E--------R------------------------------------------------	----H---NR--H-R-K---S-A-R-----H------TI--A	-A-P------------E-------E------R------------S--------P-------------K------E------------------K	--E----LLH--EL--Q-D-K---K---V--L--Q--	EDS--RVS-
		1037	None	ICDS-KST-PNS-DV-N--P-F--L--K-YPD---VEY	----------D-------------R--------D------------------------------------------------	----R---LH--I-H-L---L-H-T-----H------IL--H	-E-E------------E-------E------V------------Y--------S-------------A-------------------------T	-------GGV---V--E-G-Q---V------T--N--	SFS--WVD-
		1038	None	LEGD-ADV-LAL-EE-L--V-F--Q--H-SHA---PPV	----------------------------------------------------------------------------------	----K---PH--C-H-I---G-S-C-----H------RG--G	-E-E------------E-------E------L------------P--------G-------------L-------------------------V	-------EEE---S--K-E-H---E------S--K--	EKP--AEP-
		1039	None	VLTR-ARF-EYE-DL-Y--E-S--S--P-TFI----PA	----------------------------------------------------------------------------------	----H---KR--G-R-G---A-H-F-----H------KL--H	-G-G------------G-------G-------------------P--------S-------------G-------------------------G	-------WWS---W--E-K-E----------W--K--	VGI--RFG-
		1040	None	IKQF-DFI-EDE-KI-D--A-R--R--E-NPL----EQ	----------------------------------------------------------------------------------	----G---PH--A-H-L---A-K-T-----K------PD--A	-E-E------------E-------E-------------------D--------S----------------------------------------	-------KTQ---N--V-V-I----------N--D--	A-P--LDD-
		1041	None	TKYS-LSS-VHV-TD-H--E-S--E--S-ASV----MN	----------------------------------------------------------------------------------	----C---RA--L-A-D---G-H-V-----H------RQ--A	-E-E------------E-------E-------------------G--------Q----------------------------------------	---------A---R--E-R-N----------R--A--	R-S--DR--
		1042	None	DPTI-VIL-VRV-DA-S--Q-H--E--K-YTT----EG	----------------------------------------------------------------------------------	----L---TH--W-H-Q---Q-K-C-----G------TC--K	-R-P------------R-------R-------------------S--------R----------------------------------------	---------E---T--E-F-K----------T--E--	E-S--RS--
		1043	None	GSII-SIK-NTN-LT-K--I-T--V--C-DSS----VL	----------------------------------------------------------------------------------	----Q---CG--K-G-V---R-G-C-----L------CI--S	-L-L------------P-------P-------------------Q--------N----------------------------------------	---------A---T--F-E-L----------Q--E--	S-S--QE--
		1044	None	EAVQ-SQN-PYP-VY-Y--M-E--F--R-HLM----GA	----------------------------------------------------------------------------------	----Q---MG--T-G-V---H-G-T-----C------FL--P	-S-P------------S-------S-------------------P--------D----------------------------------------	---------L---R--L-R-L----------R--H--	P-S--AF--
		1045	None	PEDP-TPE-DAD-DG-H--V-A--I--A-KFS----SL	----------------------------------------------------------------------------------	----W---GC--L-C-L---C-M-L-----G------GL--C	-P-A------------P-------P-------------------V--------L----------------------------------------	---------L---Y--S-L-S----------Y--L--	G-S--GH--
		1046	None	PSYD-HDN-SLS-PD-L--R-D--S--F-HDQ----KT	----------------------------------------------------------------------------------	----S---ML--T-L-A---C-L-L-----G------VI--F	-A-Y------------T-------T-------------------Q--------A----------------------------------------	---------N---Y--S-E-K----------Y--T--	G-T--E---
		1047	None	KKFN-QNV-LHL-YI-I--T-E--L--F-YSI----EL	----------------------------------------------------------------------------------	----S---IS--G-S-I---S-K-G-----G------CR--S	-P-S------------V-------V-------------------L--------S----------------------------------------	---------K---E--S---R----------E--K--	E-R--Q---
		1048	None	ECTP-SPL-INI-KT-N--E-T--K--R-NKD----DL	----------------------------------------------------------------------------------	----L---CQ--P-Q-K---T-S-L-----G------YE--S	-E-Q------------P-------P-------------------S--------Q----------------------------------------	---------K---V--T---Y----------N--K--	Q-T--S---
		1049	None	GFVD-WDF--E--LT-P--D-I--N--R-LM-----RT	----------------------------------------------------------------------------------	----L---AW--L-W-L---L-L-D-----F------AS--V	-Q-S------------S-------S-------------------Y--------H----------------------------------------	---------R---D--C---V----------T--R--	H-A--A---
		1050	None	FGKA-PAS--P--II-A--G-V--N--S-TV-----AD	----------------------------------------------------------------------------------	----G---VK--M-K-G---T-S-K-----I------VN--L	-P-G------------R-------R-------------------A--------N----------------------------------------	---------L---E--S---N----------K--P--	V-T--R---
		1051	None	QLSK-WKS--Y---D-K--K-K--E--P-HT-----YH	----------------------------------------------------------------------------------	----I---TK--T-K-I---T-R-L-----M------TC--K	-A-P------------R-------R-------------------Q--------P----------------------------------------	---------S---N--F---Q----------D--R--	F-S--T---
		1052	None	LCPD-NDN--A---G-I--P-N--I--L-YM-----RK	----------------------------------------------------------------------------------	----D---GL--I-L-K---A-T-V-----N------GF--L	-S-G------------P-------P-------------------R--------E----------------------------------------	---------L---S--D---E----------E--F--	A-N--R---
		1053	None	CGAD-HDD--V---V-L--P----L--E-IM-----AP	----------------------------------------------------------------------------------	----T---LL--L-L-S---T-L-T-----L------MV--L	-H-G------------H-------H-------------------E--------L----------------------------------------	---------D---N--E---D----------N--D--	I-A--A---
		1054	None	SREP-RPG--V---S-S--R----I--G-TT-----KI	----------------------------------------------------------------------------------	----F---HG--G-G-I---G-G-M-----L------DR--G	-G-T------------P-------P-------------------R--------Q----------------------------------------	---------E---N--V---F----------T--E--	L-P--H---
		1055	None	RSIR-GRI--T---G-H--S----N--A-IA-----VV	----------------------------------------------------------------------------------	----F---QL--L-L-F---F-V-I-----G------QC--V	-V-P------------S-------S-------------------E--------A----------------------------------------	---------L---D--I---T----------V--L--	Q-P--I---
		1056	None	SSTW-AWN--S---R-E--S----R--E-KK-----G-	----------------------------------------------------------------------------------	----A---CD--D-D-S---D-D-K-----F------WF--D	-S-A------------Q-------Q-------------------Q--------G----------------------------------------	---------V---N--N---N----------N--V--	T-R--A---
		1057	None	NA-N-PNL--H---V-E--H----D--V-DT-----S-	----------------------------------------------------------------------------------	----T---VT--R-T-H---R-P-S-----D------LP--Q	-D-Q------------L-------L-------------------R--------S----------------------------------------	---------N---S-----------------D--N--	L-E--P---
		1058	None	ER-R-PRR--E---L-I--R----N--V-AM-----W-	----------------------------------------------------------------------------------	----A---AF--F-F-T---F-F-V-----R------AS--F	-D-Q------------G-------G-------------------Q--------R----------------------------------------	-------------N-----------------D-----	P-F--A---
		1059	None	IE-V-GVK--E---T-I--L----L--I-ST-----M-	----------------------------------------------------------------------------------	----R---IM--T-M-S---L-I-L-----F------VR--V	-Q-A------------D-------D-------------------R--------R----------------------------------------	-------------E-----------------A-----	G-A--A---
		1060	None	LE-R-TRI--I---V----P----P--K-EP-----T-	----------------------------------------------------------------------------------	----D---IA--K-A-S---S-E-R-----T------IA--A	-L-L------------T-------T-------------------R--------F----------------------------------------	-------------N-----------------N-----	E-I--R---
		1061	None	QE-S-GSE--P---K----G----R--R-IS-----S-	----------------------------------------------------------------------------------	----G---KT--G-T-V---V-T-L-----K------KE--T	-T-S------------Y-------Y-------------------Y--------T----------------------------------------	-------------N-----------------D-----	--L--R---
		1062	None	KV-M-LMS------E----E----F----PT-----D-	----------------------------------------------------------------------------------	----L---DA--K-A-E---I-I-K-----G------EL--A	-P-R------------D-------D-------------------E--------Y----------------------------------------	-------------I-----------------N-----	--S--R---
		1063	None	DK-K-DKM------S----G----D-----V-----L-	----------------------------------------------------------------------------------	----R---TQ--A-Q-T---G-T-S-----K------TG--G	-A-S------------P-------P-------------------E--------D----------------------------------------	-------------V-----------------D-----	--T--Y---
		1064	None	DA-E-LEE------E----E----L-----R-----K-	----------------------------------------------------------------------------------	----D---FE--L-E-Y---S-G-D-----A------IS--E	-Q-Y------------N-------N-------------------Y--------E----------------------------------------	-------------P-----------------Q-----	--K--Y---
		1065	None	PD-V-QVD------Y----W----R-----R-------	----------------------------------------------------------------------------------	----G---GG--G-G-D---S-R-E-----A------GQ--A	-Q-A------------E-------E-------------------L--------M----------------------------------------	-------------K-----------------S-----	--P--A---
		1066	None	QA-V-DVD------V----E----K-----R-------	----------------------------------------------------------------------------------	----P---IL--G-L-P---L-G-P-----D------IN--I	-A-D------------H-------H-------------------D--------E----------------------------------------	-------------D-----------------G-----	--G--V---
		1067	None	AI---S-L------I----A----V-----L-------	----------------------------------------------------------------------------------	----R---AG--M-G-L---G-A-S-----G------KS--K	-L-L------------V-------V-------------------E--------H----------------------------------------	-------------F-----------------V-----	--E--V---
		1068	None	PA---N-I------H----V----E-----K-------	----------------------------------------------------------------------------------	----A---RD--K-D-N---R-V-S-----L------DT--H	-T-E------------S-------S-------------------Q--------I----------------------------------------	-------------T-----------------P-----	-----T---
		1069	None	VK---P--------K----W----S-----S-------	----------------------------------------------------------------------------------	----V---HR--R-R-E---Q-S-R-----A------SS--R	-R-R------------D-------D-------------------D--------R----------------------------------------	-------------S-----------------E-----	-----T---
		1070	None	DR---P--------Y----R----V-----D-------	----------------------------------------------------------------------------------	----R---GR--A-R-F---P-G-S-----R------TL--D	-S-Q------------Y-------Y-------------------S--------A----------------------------------------	-------------D-----------------E-----	-----K---
		1071	None	T----P-------------L----E-----H-------	----------------------------------------------------------------------------------	----P---SA--G-A-E---R-K-S-----A------GS--N	-Y-R------------R-------R-------------------E--------R----------------------------------------	-------------D-----------------F-----	-----P---
		1072	None	R----V-------------K----R-----R-------	----------------------------------------------------------------------------------	----K---SA--R-A-----T-N-H-----A------HR--R	-A-E------------S-------S-------------------K--------K----------------------------------------	-------------I-----------------T-----	-----G---
		1073	None	W----H-------------D----D-----L-------	----------------------------------------------------------------------------------	--------RR--D-R-----T-K-L-----R------NN--S	-E-H------------P-------P-------------------L--------R----------------------------------------	-------------V-----------------T-----	-----E---
		1074	None	T------------------V----L-----R-------	----------------------------------------------------------------------------------	--------SA--Q-A-----H-R-S-----A------VL--W	-L-D------------A-------A-------------------P--------Y----------------------------------------	-------------------------------D-----	---------
		1075	None	E------------------E----I-----G-------	----------------------------------------------------------------------------------	--------TQ----Q-----N-K-A-----P------YS--K	-E-R------------Q-------Q----------------------------E----------------------------------------	-------------------------------D-----	---------
		1076	None	V-----------------------------Q-------	----------------------------------------------------------------------------------	--------N-----------P-K-L------------ST--E	-R-Y------------Q-------Q----------------------------D----------------------------------------	-------------------------------L-----	---------
		1077	None	N-----------------------------N-------	----------------------------------------------------------------------------------	--------T-----------I-K-A------------IV--K	-Q-H------------S-------S----------------------------Y----------------------------------------	-------------------------------I-----	---------
		1078	None	S-----------------------------P-------	----------------------------------------------------------------------------------	--------R-----------N---R------------T----	-R-S------------L-------L----------------------------L----------------------------------------	-------------------------------------	---------
		1079	None	M-----------------------------T-------	----------------------------------------------------------------------------------	--------S-----------Y----------------S----	-E-Y------------Y-------Y----------------------------D----------------------------------------	-------------------------------------	---------
		1080	None	R-----------------------------S-------	----------------------------------------------------------------------------------	--------L-----------P----------------R----	-H-L------------R-------R----------------------------E----------------------------------------	-------------------------------------	---------
		1081	None	E-----------------------------T-------	----------------------------------------------------------------------------------	--------L---------------------------------	-D-D------------S-------S----------------------------Q----------------------------------------	-------------------------------------	---------
		1082	None	I-----------------------------Y-------	----------------------------------------------------------------------------------	--------S---------------------------------	-R-E------------Y-------Y----------------------------D----------------------------------------	-------------------------------------	---------
		1083	None	D-----------------------------H-------	----------------------------------------------------------------------------------	--------S---------------------------------	-Y-E------------E-------E----------------------------S----------------------------------------	-------------------------------------	---------
		1084	None	------------------------------N-------	----------------------------------------------------------------------------------	------------------------------------------	-Q-D------------E-------E----------------------------T----------------------------------------	-------------------------------------	---------
		1085	None	------------------------------Y-------	----------------------------------------------------------------------------------	------------------------------------------	-D-N------------L-------L----------------------------K----------------------------------------	-------------------------------------	---------
		1086	None	------------------------------R-------	----------------------------------------------------------------------------------	------------------------------------------	-Y-E------------E-------E----------------------------L----------------------------------------	-------------------------------------	---------
		1087	None	--------------------------------------	----------------------------------------------------------------------------------	------------------------------------------	-L-K------------R-------R----------------------------P----------------------------------------	-------------------------------------	---------
		1088	None	--------------------------------------	----------------------------------------------------------------------------------	------------------------------------------	-N-M------------H-------H---------------------------------------------------------------------	-------------------------------------	---------
		1089	None	--------------------------------------	----------------------------------------------------------------------------------	------------------------------------------	-E-P------------R-------R---------------------------------------------------------------------	-------------------------------------	---------
		1090	None	--------------------------------------	----------------------------------------------------------------------------------	------------------------------------------	-E--------------E-------E---------------------------------------------------------------------	-------------------------------------	---------
		1091	None	--------------------------------------	----------------------------------------------------------------------------------	------------------------------------------	-D--------------R-------R---------------------------------------------------------------------	-------------------------------------	---------
		1092	None	--------------------------------------	----------------------------------------------------------------------------------	------------------------------------------	-N--------------D-------D---------------------------------------------------------------------	-------------------------------------	---------
		1093	None	--------------------------------------	----------------------------------------------------------------------------------	------------------------------------------	-G--------------R-------R---------------------------------------------------------------------	-------------------------------------	---------
		1094	None	--------------------------------------	----------------------------------------------------------------------------------	------------------------------------------	-K--------------Y-------Y---------------------------------------------------------------------	-------------------------------------	---------
		1095	None	--------------------------------------	----------------------------------------------------------------------------------	------------------------------------------	-L--------------E-------E---------------------------------------------------------------------	-------------------------------------	---------
		1096	None	--------------------------------------	----------------------------------------------------------------------------------	------------------------------------------	-P--------------E-------E---------------------------------------------------------------------	-------------------------------------	---------
		1097	None	--------------------------------------	----------------------------------------------------------------------------------	------------------------------------------	----------------Y-------Y---------------------------------------------------------------------	-------------------------------------	---------
		1098	None	--------------------------------------	----------------------------------------------------------------------------------	------------------------------------------	----------------L-------L---------------------------------------------------------------------	-------------------------------------	---------
		1099	None	--------------------------------------	----------------------------------------------------------------------------------	------------------------------------------	----------------D-------D---------------------------------------------------------------------	-------------------------------------	---------
		1100	None	--------------------------------------	----------------------------------------------------------------------------------	------------------------------------------	----------------E-------E---------------------------------------------------------------------	-------------------------------------	---------
		1101	None	--------------------------------------	----------------------------------------------------------------------------------	------------------------------------------	----------------Q-------Q---------------------------------------------------------------------	-------------------------------------	---------
		1102	None	--------------------------------------	----------------------------------------------------------------------------------	------------------------------------------	----------------D-------D---------------------------------------------------------------------	-------------------------------------	---------
		1103	None	--------------------------------------	----------------------------------------------------------------------------------	------------------------------------------	----------------S-------S---------------------------------------------------------------------	-------------------------------------	---------
		1104	None	--------------------------------------	----------------------------------------------------------------------------------	------------------------------------------	----------------E-------E---------------------------------------------------------------------	-------------------------------------	---------
		1105	None	--------------------------------------	----------------------------------------------------------------------------------	------------------------------------------	----------------K-------K---------------------------------------------------------------------	-------------------------------------	---------
		1106	None	--------------------------------------	----------------------------------------------------------------------------------	------------------------------------------	----------------L-------L---------------------------------------------------------------------	-------------------------------------	---------
		1107	None	--------------------------------------	----------------------------------------------------------------------------------	------------------------------------------	----------------P-------P---------------------------------------------------------------------	-------------------------------------	---------
PaCCT		1108	0.314783	NNNNNFNNGNNNNNNNNNNNNNNQNNQNNNNNHHYNGN	NRRNNNINNNNNRNNNNNRNNNNYNKNRNNRNNSNNNNNNNNNNRNNNNNNNNNNNNNNNNNNNNNNNNNHNNNHHHNNNNN	NN-NNNNNINNSNNNNISNSISNSISSNNNNNSNSNSINSSN	NHNNNWWWWSNNDNNGNNNEG-GNNNNNKNNNNNNNNPTNNRRRNNNNNNNNNHDNHWSNNSSNSNWHNSNWNNN-TQGSNSSNNSNSNNHHQN	YYFYYYHYYFYFFFYFFYFFFFFFFFHFFHHFFHFFF	NSNNDNSLL
PaCCT		1109	0.375096	ILIIIPIIFYVYKIRILIILIIAFIIFMIIFIFYYILI	PPPPPPVPPPPPPPPPPPPPHPPIPIVAPPAPPPVVVVPPPPPPAPPPAPVPPPPPPPPVPVPVPPPPPIPPPPYYYPPPPP	PPPPPPPPSPPPPPPPPPPPEPPPPPPPPPPPPPPPPPPPPP	GAGAGPRKPLGGAIMRAGGAR-RGAIGGAGGPPPRPQSKGGPPPVGGVGGGGRAAGPMKIIKKIKMLIGKIRGGI-LPMIRMGGGIGGNPRKRV	PPPPPPPPPPPPPPPPPPPPPPPPPPPPPPPPPPPPP	PVPMFPFPP
PaCCT		1110	0.285471	YYYYHYYYYYYYYYFHYYHYYYYYYHYYYYYYYYYYFY	YFFYHFYHHWYWFFYYWWFYFYYYFYYYYYFYYYFFFFYYYYYWFYYYYYYYHYYFYYYYYYFYYYYFYYFYWFFFFYYYYY	FFFFFFYYTFFFFFFFTFFFTFYFTFFFFYFFFYFYFTYFFT	FFFFFYYYYWFFFFWYFFFFYWYFFFFYFFFYYFFYYYYFFYYYFFFFFFFFYFFFYYFYYFYYYYFYFYYYFFFFFFYWYWFFFWFFYYFYYF	YYYYYYYYYYYYFYYYYYYYYYYYYYYYYYYYYYYYY	FYFWWWWWF
PaCCT		1111	None	--------------------------------------	----------A----------------------------------------------------------------------S	------------------------------------------	----------------------------------------------------------Y--YY-Y----Y------------------------	-------------------------------------	---------
PaCCT		1112	None	DDDDSDDDHDDDDDDSDTSDSDDNDSNDSDNDSSSDDD	STTSNNNNNDEYTDSSNYTDDSSNVSSDSSSSSDTTTTSSSSSSTSSNDNDNNNNNSNNDSNDNNNYNSNHSNDSSDSSSSH	SSNHSSDNDSDNDSSSDTSNDNSNDNNDDSHSDDNNNNDNND	SDSDNNDDN-NSNDFDDNSDDYDSDDNNDSNNDDNDDDFNSDDDDNSDNSSNDDHSDDNNNNNNNNDDSNNDNSDNNNDSDNSSNSNSDDDSDD	DDDDSNDDDDNDDDDDDSDDDDDDDDHHNDDDDDDDD	D-DDNHDDD
PaCCT		1113	0.290622	LRKRHRRHRNTNLRRHRKHIKRVKRHKKHKKNERRHRK	QQQRKKRKKRHSQQYHSSQRTYHQTLLMHYQHYRHHHHYHHHYKQVHRRRQRRRTIEQRSYRKLKIKRHKDHRRRRRYHHHK	RRRRRRLHYRQHMRRHYRRHYHKHYHHHHRLRHSHHHYEHHS	LLLHLVLLVSLIHLKLLLLLLKLLLLLLVLVLLLVLLRLLLYYYLLLLLLLLLLLLLIKVVKKVKVLLLKVLLLLLLVMLLRLLVLVLMHLLVV	LLILKLILLLLMILLLISIMVLMMNMLILIVRMIFLI	LKLKKMKRQ
PaCCT		1114	0.080806	GGGGGGGGGGGGGGGGGGGGDGGGGGGGGGGGGGGGGG	GGGGGGGGGGGGGGGGGGGGHGKGGGGGGGAGGNGGGGGGKGGGAGGGGGGGGGGGGGGHGGGGGGGGGGSGGGGGGNKGGN	GGGGGGGGGGGGGGGGGGGGGGGGGGGGGGGGGGGGGGGGGG	GGGGGGGGGGGGGGGGGGGGGGGGGGGGGGGGGGGGGGGGGGGGGGGGGGGGGGGGGGGGGGGGGGGGGGGGGGGGGGGGGGGGGGGGGGGGGG	GGGGGGGGGGGGGGGGNGGGNGGGGGGGGGGGGGDGE	GKGGGGKGG
PaCCT		1115	None	--N--S----S-----S------------T-----L--	NNNN--------NGNN--N-SNN-S---NNSNNSSSSSNNSNN-NSN-------S-N--SN-------NS-S--GGGSNNN-	--------------------------------P-----S---	---------T---K-------------------S-------------S------T-------------------S---------------S---	-----------S---S---S--SS-S------S--S-	SHSSNSS--
PaCCT		1116	0.204686	FSFLLALFIFFFVFKLFAFFFMVFFLFILFIFILLIIF	IIIIVICVVIFIFWIILIFVIFIFCFFFMIVIIMVVVVIIIIILWSIACVCVLMVVVCCVICICMCVIIFIAFTCCLIIVII	PPPAVICLWIPCMPICFPPCWCCCWCCVACLPCCCCCWICCA	KWKWCRKKRLIAIKYPWFCPPHPKWCYRVFLANRFNTIYFCRRRWFCRFLCFVTRCVRLCCLFCTCWYCMCRFCSWIWVLVACFVVVCQNFSKW	KKIRWKAWWPKRIVWRPLFRPARKFRVVLIILRALCL	PWPAIVIYF
PaCCT		1117	0.254501	WFIWWWWVLFCLIWLRLWRWWILIWRIFWLRYVLLSWL	CFLCVVPVVLLSLWFVVSLLFIIIALWIVFFVFFLLLLILIVFVLCVIMMLLVVFLCPVIFLLIIVVFVLWLLLVVCIFFFI	VVVLVVRRRVVVVIVVRIIMKIIVKLVRRRVF-RVRVKIFFG	LRLRCKKKKYRFRLMERISREYEMRGFYQSSKIRKIAASVSKKRKISSISSISPLGYKYEEYYEYEKYSYERISMKRYGYSWSKRCRSYCYLFK	WWWWRLYKKFLWWLRWWRFWWRWWWWYWVFFWWYYWF	LLLYLYLSA
PaCCT		1118	0.161357	DQNVSRVDKNENENNSDASDSRRRNSKNSANNYRRNNN	LRKADGNDNIRRKKTKRRKLKTKKRLGKKTKKTFAAAATKTKTGKGKSNENNQNKNSLSRTISHRHEEKKLEFNAAATKAAK	LLKQTIRRRTKRKLTETQLRQRTRQRRKKRGVQKRKRRKRRT	NRNRRTKKTERKAIHRRKKARNRNRRVAAKKQKRKKNNRKKFFFRKKAKKKKRRKKERKDDKKDQDRKKQDKKKANEEANRIRKRNRRYSKTAR	KKSSFNERRRKKESAEVTSRTRQKSKEKQITKRETLT	KKAATLAEK
PaCCT		1119	0.086191	NNNNNNNNNNNNNNNNNNNNNNNNNNNNNNNNNNNWNN	NNNNNNNNNNNNNNNNNNNNNNNNNNNNNNNNNNNNNNNNNNNNNNNNNNNNNNNNNNNNNNNNNNNNNNNNNNNNNNNNNN	NNNNNNNNNNNNNNNNNNNNNNNNNNNNNNNNNNNNNNNNNN	NNNNNNNNNNNNNNSNNNNNNSNNNNNNNNNNNNNNNNNNNNNNNNNNNNNNNNNNNNNNNNNNNNNNNNNNNNNNNNNNNNNNNNNNNNNNNN	NNNNNNNNNNNNNNNNNNNNNNNNNNNNNNNNNNNNN	NNNNNNNNN
PaCCT		1120	0.186593	LVLLLFLLIILIIILLLLLLLMLVLLVLLLLFILLIIL	CWWYFFFFFLMIWCCCIIWCLCCWMWWWCCFCCLVVLVCCCCCLWCCIFICFFFCICFFLCFIFVIFFCMFFICVVLCCCCC	LLLACVCCWCMICLCCWLLLLICILIICCCCLICICIVCLLC	FLFLIFFFFIFFYWFILIWWIFIFLWFFFILWLWFLIFMLLMMMLIWFFWWIILVLLFLAALFAFAFFWFAFIWWFFWLLIFVIVLVMFLLFAF	IIIVLILLLAIFIMLFLLMFIIFFMFLIVLLIFLAFI	IILYLIIWW
PaCCT		1121	0.197174	RSRFGCFKGKRKFLIQKQRVQCLQMQQGQTLFFGGEMK	FIICKMLKKKLAICCCCAIAYCCILKKTCCICCIRWWWCCCCCAFLCALKLLILLKFNNYCLKLIVKMCGLLRKKKSCCCCC	FFFARLSTCRQIIFRRLVLIKIKIKIISSAKFIVISIKKVAF	QLQLREEEECKKREKQTQRKQTQQTRRCLARRQAKQKKRQRQQQLQRNQRRQELERVIKKKKKKKKETRKKEQRQLRCQKENTAQKQTVKQKKQ	QQRKQKTSRILKQIRKLSAKNEKKAKITLVVIKTLKF	QKKKKCKRR
PaCCT		1122	0.271101	EEEDEEDEESQSCSSEEEEDEEEDEEDEEDESHEEFEA	HSSYEEEEEDDEAYVEEEAEISEKLNHDEAVEVHAAAAAEAEVDVAEEEDGEEEEEHEEIVEEEEQEEEHVAEAAAAAEAAE	EEDDDEDDDDEDDEDEDDEDDDDDDDDDEDDEDDDDDDTDDD	EHEHEQQQQAQEEEQQDQQSQEQEDSDEQQQQLAELMESQEQQQHQQCQQQQQHQESQEQQEDQDQQSQDQQQQDQEQQSQDEQQSQEQECQQL	QQAQQALEEQEQANLQNEQQNSQQQQSSQATDQMLQN	QEEDESDAQ
PaCCT		1123	0.276038	VIFSVVSRITRAVAVIRIIVIVVVRIVIVLMLSIILVV	IVVVIVVITALLVVAVVLVVNAVFLFFFVAVVALAAAAAVVVAVVVVVVIVIIIVIVIINAVAVIIIIVLVVIVSSATVAAV	FFFFFFFFFFFFFFF-FFFFFFFFFFFFFFFFLFFFFFFFFF	VLVLVVVVVTVVIVVALVVVAVAVLILVVVVVMVVMFVVVVVVVLVVVVVVVVLVVVVVVVVVVVVVIVVVVVVIITIVVVAVVIVIVVIRIIV	VVGVVFIVVLVVGAVVCLAVAIVVAVVVVAASVVYVA	VFVFFVFVV
PaCCT		1124	0.198401	FVILFLLMFLLLLLLFIFFFFFLLLFLIFIYVLFFFMM	LLFLFFFFFLMFLLLLVFLWWLLLMLLLLLLLLWLLLLLLLLLFLILFFFFFLFWLLFFWLFLFFFFFLMLSLLLLLLLLLL	FFLCWFLLWWFFWFW-WLFFWFWFWFFLLLWFLLFIFWWFFW	FFFFFFFFFLFFFMFFFFFFFFFFFMYFFFFFFMFFFFFFFFFFFFFMFFFFFFFFLFFFFFFFFFFMFFFFFFMFFMFLFFFFLLLFFYLFLM	AAMIFFLFFLLFMCFFMFMFMLFFMFLLFLLCFLLFV	MMMLLMMMF
		1125	None	--------------------------------------	----------------------------------------------------------------------------------	------------------------------------------	----------------------------------------------------------------------------------------------	SS-----------------------------------	---------
		1126	None	--------------------------------------	----------------------------------------------------------------------------------	------------------------------------------	----------------------------------------------------------------------------------------------	WW-----------------------------------	---------
		1127	None	--------------------------------------	----------------------------------------------------------------------------------	------------------------------------------	----------------------------------------------------------------------------------------------	TT-----------------------------------	---------
		1128	None	--------------------------------------	--------------------------------------------------------C-------------------------	------------------------------------------	----------------------------------------------------------------------------------------------	CC-----------------------------------	---------
		1129	None	--------------------------------------	--------------------------------------------------------G-------------------------	------------------------------------------	----------------------------------------------------------------------------------------------	AA-----------------------------------	---------
		1130	None	--------------------------------------	--------------------------------------------------------P-------------------------	------------------------------------------	----------------------------------------------------------------------------------------------	PP-----------------------------------	---------
		1131	None	--------------------------------------	-----C--------------------------------------------------V-------------------------	------------------------------------------	----------------------------------------------------------------------------------------------	VV-----------------------------------	---------
		1132	None	--------------------------------------	-----T--------------------------------------------------P-------------------------	------------------------------------------	----------------------------------------------------------------------------------------------	GG-----------------------------------	---------
		1133	None	--------------------------------------	-----N--------------------------------------------------P-------------------------	------------------------------------------	----------------------------------------------------------------------------------------------	NN-----------------------------------	---------
		1134	None	--------------------------------------	-----V--------------------------------------------------S-------------------------	------------------------------------------	----------------------------------------------------------------------------------------------	GG-----------------------------------	---------
		1135	None	--------------------------------------	-----A--------------------------------------------------L-------------------------	------------------------------------------	----------------------------------------------------------------------------------------------	II-----------------------------------	---------
		1136	None	--------------------------------------	-----V--------------------------------------------------L-------------------------	------------------------------------------	----------------------------------------------------------------------------------------------	EE-----------------------------------	---------
		1137	None	--------------------------------------	-----S--------------------------------------------------D-------------------------	------------------------------------------	----------------------------------------------------------------------------------------------	WW-----------------------------------	---------
		1138	None	--------------------------------------	-----Q--------------------------------------------------R-------------------------	------------------------------------------	----------------------------------------------------------------------------------------------	AA-----------------------------------	---------
		1139	None	--------------------------------------	-----N--------------------------------------------------R-------------------------	------------------------------------------	----------------------------------------------------------------------------------------------	VV-----------------------------------	---------
		1140	None	--------------------------------------	-----S--------------------------------------------------G-------------------------	------------------------------------------	----------------------------------------------------------------------------------------------	AA-----------------------------------	---------
		1141	None	--------------------------------------	-----F--------------------------------------------------I-------------------------	------------------------------------------	----------------------------------------------------------------------------------------------	DD-----------------------------------	---------
		1142	None	--------------------------------------	C----R--------------------------------------------------V-------------------------	------------------------------------------	----------------------------------------------------------------------------------------------	GG-----------------------------------	---------
		1143	None	--------------------------------------	G----E--------------------------------------------------T-------------------------	------------------------------------------	----------------------------------------------------------------------------------------------	CC-----------------------------------	---------
		1144	None	--------------------------------------	P----K--------------------------------------------------E-------------------------	------------------------------------------	----------------------------------------------------------------------------------------------	DD-----------------------------------	---------
		1145	None	--------------------------------------	I----V--------------------------------------------------D-------------------------	------------------------------------------	----------------------------------------------------------------------------------------------	QQ-----------------------------------	---------
		1146	None	--------------------------------------	T----S--------------------------------------------------M-------------------------	------------------------------------------	----------------------------------------------------------------------------------------------	FF-----------------------------------	---------
		1147	None	--------------------------------------	P----K--------------------------------------------------M-------------------------	------------------------------------------	----------------------------------------------------------------------------------------------	TT-----------------------------------	---------
		1148	None	--------------------------------------	S----E--------------------------------------------------V-------------------------	------------------------------------------	----------------------------------------------------------------------------------------------	LL-----------------------------------	---------
		1149	None	--------------------------------------	L----P--------------------------------------------------E-------------------------	------------------------------------------	----------------------------------------------------------------------------------------------	TT-----------------------------------	---------
		1150	None	--------------------------------------	I----A--------------------------------------------------S-------------------------	------------------------------------------	----------------------------------------------------------------------------------------------	RR-----------------------------------	---------
		1151	None	--------------------------------------	D----I--------------------------------------------------N-------------------------	------------------------------------------	----------------------------------------------------------------------------------------------	EE-----------------------------------	---------
		1152	None	--------------------------------------	R----P--------------------------------------------------K-------------------------	------------------------------------------	----------------------------------------------------------------------------------------------	QQ-----------------------------------	---------
		1153	None	--------------------------------------	R----P--------------------------------------------------Q-------------------------	------------------------------------------	----------------------------------------------------------------------------------------------	LL-----------------------------------	---------
		1154	None	--------------------------------------	G----R--------------------------------------------------N-------------------------	------------------------------------------	----------------------------------------------------------------------------------------------	LL-----------------------------------	---------
		1155	None	--------------------------------------	I----T--------------------------------------------------D-------------------------	------------------------------------------	----------------------------------------------------------------------------------------------	QQ-----------------------------------	---------
		1156	None	--------------------------------------	V----V--------------------------------------------------S-------------------------	------------------------------------------	----------------------------------------------------------------------------------------------	KK-----------------------------------	---------
		1157	None	--------------------------------------	T----N--------------------------------------------------A-------------------------	------------------------------------------	----------------------------------------------------------------------------------------------	SS-----------------------------------	---------
		1158	None	--------------------------------------	D----G--------------------------------------------------H-------------------------	------------------------------------------	----------------------------------------------------------------------------------------------	AA-----------------------------------	---------
		1159	None	--------------------------------------	E----G--------------------------------------------------S-------------------------	------------------------------------------	----------------------------------------------------------------------------------------------	KK-----------------------------------	---------
		1160	None	--------------------------------------	Y----M--------------------------------------------------R-------------------------	------------------------------------------	----------------------------------------------------------------------------------------------	RR-----------------------------------	---------
		1161	None	--------------------------------------	R----S---L----------------------------------------------S---------------F---------	------------------------------------------	----------------------------------------------------------------------------------------------	AA-----------------------------------	---------
		1162	None	--------------------------------------	T----S---V----------------------------------------------Q---------------V---------	------------------------------------------	----------------------------------------------------------------------------------------------	RR-----------------------------------	---------
		1163	None	--------------------------------------	Q----P---H----------------------------------------------Y---------------K---------	------------------------------------------	----------------------------------------------------------------------------------------------	TT-----------------------------------	---------
		1164	None	--------------------------------------	M----S---A----------------------------------------------G---------------R---------	------------------------------------------	----------------------------------------------------------------------------------------------	RR-----------------------------------	---------
		1165	None	--------------------------------------	Q----L---K----------------------------------------------A---------------K---------	-----------E-------E-E-E-EE-------E-E-----	----------------------------------------------------------------------------------------------	TT-----------------------------------	---------
		1166	None	--------------------------------------	A----Q---M----------------------------------------------V---------------K---------	---N-------F-----E-L-F-F-FF-------F-F--EE-	----------------------------------------------------------------------------------------------	YY-----------------------------------	---------
		1167	None	--------------------------------------	P----KC--K-------------------------------------C--------K------FF-------L----C----	---L-------R-----C-R-R-R-RR-------R-R--IV-	----------------------------------------------------------------------------------------------	TT-----II----------------------------	---------
		1168	None	--------------------------------------	D----VS--S-------------------------------------A--------S------TT-------S----G----	---S-------C-----S-C-C-C-CC-------C-C--RR-	----------------------------------------------------------------------------------------------	II-----GG----------------------------	---------
		1169	None	--------------------------------------	K----SK--L-------------------------------------G--------Q------KK-------Y----P----	---F-------C-----C-C-C-C-CC-------C-C--CC-	----------------------------------------------------------------------------------------------	LL-----II----------------------------	---------
		1170	None	--------------------------------------	Y---FNVFFC-------------------------------------IYFCCC-CFPCC----VIFCC----G----M----	---C-------G-----F-G-G-G-GG-------G-G--CC-	----------------------------------------------------------------------------------------------	KK-----FF----------------------------	---------
		1171	None	--------------------------------------	N---SDKSSD-------------------------------------PTSSSS-ATMSS----KPSSS----S----P----	---G--V-L--L-----G-LLL-LLLLLL-----L-LL-GG-	----------------------------------------------------------------------------------------------	PP-----DD----------------------------	---------
		1172	None	--------------------------------------	S---PIPPTA------------------------------C------PKAKRR-RKNKT----PPKSR----I----P----	---V--K-L--F-----L-LTF-FLFFKN-----F-FT-LL-	----------------------------------------------------------------------------------------------	VVG----GG---G------------------------	---------
		1173	None	--------------------------------------	AAGCIESIIK--GCCC--G--CC-CF-F-CCCC-----CCGCCCC-CSVITIICIVGII-CC-SSIIIC--CN-CC-SCCCC	---K--G-S--RL----V-RSR-RPRRGG---G-R-RS-FF-	------------------------------------G-----G---------------------------------G-----------------	SSG--S-RR---G----GG-G---G---------G--	---------
		1174	None	--G-----------------------------------	PRRSPMRPPT--RSGG--R--GG-QS-S-GRGGF----GGPGGRR-GMPPKPPTGRGPP-GT-KMPPPG--GD-SS-LGGGG	---AC-Y-DC-PP-C-FQ-PDPCPDPPYY---I-P-PD-RR-	GGGGGGGGGGGGGGGGGGGGGGGGGGGGGGGG-GG-KGGGGGAGGGGGGGGGGGGGGGGGGGGGGGGGGGGGGGGGSGGGGGGGGGGGGPGGGG	GGS--KGTT-N-S----ET-PG--T-GG-GG--GP-G	GGGGGGGGG
		1175	None	--------------------------------------	VPPPPGNPPV--PPPP--P--PP-PP-P-PPPPQ----PPLPPPP-PNPAPPSAPPGAA-PR-NNKLPP--PA-PP-IPPPP	---KD-N-TD-VD-D-IP-VIVDVTVVNN---R-V-VI-PP-	DNDDKSMKSSDNSYSHTDDEYEHDTPDDKDES-DD-NSNEDAEAPDDAEDDDSTTDPNENNEENENTHDENADDTNPKANSYDDENEDSTEEDD	SSA--NPKRGF-AD--GRH-WS--N-PDNPPG-PI-S	FSHSPNSDT
		1176	None	--------------------------------------	PRRRSRNSSA--RLIL--R--LT-RI-I-LRLIE----ILPLIVR-LNSSSSSIPSVSS-IM-NKSSSL--FR-II-DALLT	---PP-E-NP-IN-P-GK-PSIPISIIEE---C-I-IN-VV-	DRDREDDKDNTSHSNNNNEHNNNNNSKDKEHD-TS-FTNEEDWETKESNEENNNSENDSNNSSNSNRTESNDNESNFSNNNNQQDNDRNINHKK	WWN--DNGGTS-NY--SMN-YR--N-NNRSSM-SH-P	SNSSNRNHN
		1177	None	--------------------------------------	PPPPKKFKKM--PPSP--P--PY-GP-P-SQPS-----SPPPSRP-PFKKKKRPRYFKK-SK-FFKKKP--PK-PP-RYPPY	---SA-D-TA--D-A-DR--A-A-S--DD---F----A-TT-	RPWPVKKKKPYPPLPPPKKVPPPRPWWWKKKP-WW-LFWKKWKWPKKWKKKKPAVKAKPIIPPIPIKWKPIKKKWIQPPPPPAKRPRAVFPWWW	VVV--GINNPF-VP--PIV-LP--F-IPDVVP-IL-L	LPLIYVIWP
		1178	None	--------------------------------S-----	LPPPNPRNNP--PPPP--P--PP-YP-P-PPPPRTTSTPPSPPAP-PRHNHNNPVIPNN-PP-RRNNNP--PF-PP-RPPPP	---SP-I-PP-VV-P-IV-IPVPVPVVII---G-V-VP-VV-	KLRLLMRAMLLNLIFMLKKWLLMKLYYQRKKL-KI-KRLKKKIKAKKAKKKKCWIKLRFLLFFLFLLKKFLRKKLKLFLLCLKKRLRKVHWYYW	PPL--ILGGPR-LW--LAL-WL--L-FWLSSW-FW-T	LMIWLFLYL
		1179	None	--------------------------------S-----	VTTSNVANDI--SSSS--S--SS-DV-P-STSSGGGGGSSLSSRT-SSKNKNNSRNSQQ-SS-ASSNNS--SM-SS-GSSSS	---DY-E-LY-DD-Y-ED-DMDIDLDDEE---L-D-DL-DD-	LLLLLYYFYLFLYELQFFYAHLQLFYLYLYLD-EY-AELLYIALLFYELYYFCLMYCYLCCLLCLCYDYLCYFYEHALCLCLYYLLLYYFLETM	LLS-THSTTLPTSM-TNALTLFTTRTCLTCCTTCLTF	ELDRSDMNI
		1180	None	--------W-----------------------R-----	VYYLFWFFFY--YMLV--Y--LV-FY-F-LYVLWWWWWLVIVLYY-VWFFFFFKFFLFFWLR-FFFFFV--LF-II-WVLLV	---WF-C-WF-WY-F-WW-WWWFWWWWRR---F-W-WW-WW-	WWWWWWWWWWWWWWWWWWWWWWWWWWWWWWWW-WS-IWAWWTLAWWWLWWWWWWWWWWWWWWWWWWWWWWWWWWWWIWWWWWWWWWWWWFWWWW	WWW-WWWWWWYWWW-WWLWWWWWWWWWWPWWWWWWWW	WWWWWWWWW
		1181	None	--------------------------------------	M--L-H--------I------I-------I--I---------I-----R-----NEN---I---I--------------II-	------------------------------------------	FLFP-F--FLFLF-IFLLL-FFFFL-PFLLF--------LL---FLL-LLLL-P-L------------L---LLI--L-LF-MFFLLIP----L	--F------L--FL--L-F-----F------I-----	---FF-I--
		1182	None	--------------------------------------	Q--D-E--------D------D-------D--D---------D-----E-----VND---D---E--------------DD-	------------------------------------------	VIVI-V--VVLVL-FCLIL-CLCVL-FLFLI--------LL---FIL-LFVI-F-L------------L---IVL--L-IV-LLIIVLF----L	--W------Y--WL--N-F-----L------L-----	---II-I--
		1183	None	--------------------------------------	P--R-T--------R------R-------R--RN--------R-----P-----PPA---R---E--------------RR-	------------------------------------------	PPPP-P--PPPPP-PPPPP-PPPPP-PPPPP--------PP---PPP-PPPP-P-P------------P---PPP--P-PP-PPPPPPP----P	--P------P--PP--P-P-----P------P-----	---PP-P--
		1184	None	--------------------------------------	G--R-V--------R------R-------R--RL--------R-----I-----VKC---R---D--------------RR-	------------------------------------------	VVVV-L--LVIVV-VFVII-FIFVV-IVVVV--------II---VII-IVII-V-V------------I---III--F-YV-VVVYVVF----I	--F------F--FW--F-F-----V------W-----	---IS-L--
		1185	None	--------------------------------------	L--G----------G------G-------G--G---------G------------LG---G---E--------------GG-	------------------------------------------	--------------------------------------------S--------C----------------------------------F-----	-------------------------------------	---------
		1186	None	--------------------------------------	D--V----------Y------F-------F--Y---------Y------------QT---Y---N--------------FF-	------------------------------------------	--------------------------------------------N--------T----------------------------------L-----	-------------------------------------	---------
		1187	None	--------------------------------------	P--V----------I------I-------I--I---------V------------VP---I---M--------------VI-	------------------------------------------	--------------------------------------------T--------T----------------------------------E-----	-------------------------------------	---------
		1188	None	--------------------------------------	Q--L----------Q------Q-------Q--Q---------Q------------IN---Q---V--------------QQ-	------------------------------------------	--------------------------------------------T--------I----------------------------------D-----	-------------------------------------	---------
		1189	None	--------------------------------------	N--S----------P------P-------P--P---------P------------DP---P---A--------------SS-	------------------------------------------	--------------------------------------------G--------G----------------------------------G-----	-------------------------------------	---------
		1190	None	--------------------------------------	K--L----------D------D-------D--D---------D------------QL---D---T--------------DD-	------------------------------------------	--------------------------------------------D--------D----------------------------------N-----	-------------------------------------	---------
		1191	None	--------------------------------------	P--T----------T------T-------T--T---------T------------YQ---T---P--------------ST-	------------------------------------------	--------------------------------------------G--------G----------------------------------Q-----	-------------------------------------	---------
		1192	None	--------------------------------------	Y--E----------P------P-------P--P---------P------------SQ---P---V--------------PP-	------------------------------------------	--------------------------------------------W--------W----------------------------------K-----	-------------------------------------	---------
		1193	None	--------------------------------------	S--S----------Q------Q-------Q--Q---------Q------------SQ---Q---L--------------QQ-	------------------------------------------	--------------------------------------------T--------S----------------------------------Y-----	-------------------------------------	---------
		1194	None	--------------------------------------	L--K----------P------P-------L--P---------P------------HC---P---P--------------LL-	------------------------------------------	--------------------------------------------W--------W----------------------------------L-----	-------------------------------------	---------
		1195	None	--------------------------------------	E--S----------A------A-------A--A---------A------------NK---A---S--------------AA-	------------------------------------------	--------------------------------------------E--------E----------------------------------D-----	-------------------------------------	---------
		1196	None	--------------------------------------	S--M----------T------T-------G--A---------A------------IP---A---L--------------PP-	------------------------------------------	--------------------------------------------A--------P----------------------------------S-----	-------------------------------------	---------
		1197	None	--------------------------------------	E--N----------P------Q-------P--P---------P------------IS---P---G--------------PP-	------------------------------------------	--------------------------------------------S--------N----------------------------------I-----	-------------------------------------	---------
		1198	None	--------------------------------------	T--K----------S------T-------S--S---------S------------TN---S---D--------------TT-	------------------------------------------	--------------------------------------------S--------P----------------------------------L-----	-------------------------------------	---------
		1199	None	--------------------------------------	Q--S----------N------N-------N--N---------N------------YI---N---G--------------NN-	------------------------------------------	--------------------------------------------T--------K----------------------------------K-----	-------------------------------------	---------
		1200	None	--------------------------------------	N--Q----------G------G-------G--G---------G------------SY---G---F--------------GG-	------------------------------------------	--------------------------------------------W--------W----------------------------------Q-----	------------------------G------------	---------
		1201	None	--------------------------------------	S--S----------I------T-------I--I---------I------------DN---I---V------------L-II-	------------------------------------------	--------------------------------------------L--------I----------------------------------F-----	-------WW---------------G------------	---------
		1202	None	--------------------------------------	S--R----------A------S-------T--T---------T------------KL---T---R------------S-TT-	------------------------------------------	--------------------------------------------E--------E----------------------------------I-----	-------PP---------------G------------	---------
		1203	None	--------------------------------------	A--D----------A------A-------M--M---------M------------CQ---M---S------------L-MM-	------------------------------------------	--------------------------------------------A--------A----------------------------------Q-----	-------VV---------------G------------	---------
		1204	None	--------------------------------------	G--T----------Y------C-------Y--Y---------Y------------IQ---Y---K------------E-YY-	------------------------------------------	--------------------------------------------R--------R----------------------------------K-----	-------IV---------------P------------	---------
		1205	None	--------------------------------------	V--V----------G------P-------G--G---------G------------SN---G---E--------------GG-	------------------------------------------	--------------------------------------------D--------D----------------------------------K-----	-------KN---------------K------------	---------
		1206	None	--------------------------------------	F--I----------A------P-------A--A---------A------------IS---A---K--------------AA-	------------------------------------------	--------------------------------------------R--------R----------------------------------L-----	-------GG---------------I------------	---------
		1207	None	--------------------------------------	R--S----------T------N-------T--T---------T-------R--N-DS---T---I--------------TT-	------------------------------------------	--------------------------------------------L--------I----------------------------------N-----	-------CC---------------S------------	---------
		1208	None	--------------------------------------	Q--N----------Q------Q-------Q--Q---------Q-------A--N-QL-R-Q---D--------------QQ-	------------------------------------------	--------------------------------------------S--------A----------------------------------L-----	-------ST---------------N------------	---------
		1209	None	--------------------------------------	R--K----------S------V-------S--S---------S-------Y--F-GL-S-S--VI--------------SS-	------------------------------------------	--------------------------------------------A--------R----------------------------------Q-----	-------QQ---------------D------------	---------
		1210	None	--------------------------------------	S--G----------Q------Q-------Q--Q---------Q-------V--R-ISRR-Q--QE--------------QQ-	------------------------------------------	--------------------------------------------E--------E----------------------------------E-----	-------FF---------------T------------	---------
		1211	None	--------------------------------------	Y--F----------S------S-------S--S---------S-------Q--A-AHSV-S--EM--------------QQ-	------------------------------------------	--------------------------------------------R--------R----------------------------------M-----	-------TT---------------P------------	---------
		1212	None	--------------------------------------	D--E----R-----D------H-------N--D---------D-----Q-E--R-NQRQ-D--EG--------------SS-	------------------------------------------	--------------------------------------------E--------E----------------------------------V-----	-------FF---------------W------------	---------
		1213	None	--------------------------------------	N--V----A-----M------M-------M--M---------M-----E-E--V-INVE-M--VA--R-----------HH-	------------------------------------------	--------------------------------------------Q--------E----------------------------------Q-----	-------TT---------------K------------	---------
		1214	None	--------------------------------------	L--S----M-----C------C-------C--C---------C-----E-V--P-SNPV-C--PM--A-----------MM-	------------------------------------------	---------------------------F----------------Q--------Q----------------------------------Y-----	-------II---------------G------------	---------
		1215	None	--------------------------------------	Q--D----V-----D------A-------D--D---------D-----A-R--V-LNEI-D--RL--Q-----------CC-	------------------------------------------	---------------------------S----------------R--------R----------------------------------G-----	-------DD---------------T------------	---------
		1216	None	--------------------------------------	N--A----Q-----Q------Q-------Q--Q---------Q-----R-A--D-QSAP-Q--PT--V-----------DD-	------------------------------------------	---------------------------S----------------A--------Q----------------------------------H-----	-------QQ-----------P---G------------	---------
		1217	None	--------------------------------------	E--P-E--R-----D------D-------D--D---------D-----A-P--Q-VAVR-D--PE--Q---------E-QQ-	------------------------------------------	---------------------------R----------------R--------R----------------------------------R-----	-------LL-----------W---W------------	---------
		1218	None	--------------------------------------	K--V-E--E-----Q------Q-------Q--Q---------Q-----P-V--G-SNPQ-Q--LE--K---------P-DD-	------------------------------------------	---------------------------G----------------E--------E----------------------------------E-----	-------LL-----------S---E------------	---------
		1219	None	--------------------------------------	S--N-E--P-----C------C-------C--C---------C-----P-V--L-IGGM-C--PR--E----K----I-QQ-	------------------------------------------	---------------------------D----------------V--------R----------------------------------C-----	-------QQS----------K---Y------------	---------
		1220	None	--------------------------------------	N--Q-L--P-----I------I-------I--I---------I-----A-N--Q-GEQG-I--SNR-P----S----P-CC-	------------------------------------------	---------------------------G----------------N--------Q----------------------------------K-----	-------KKG----------P---E------------	---------
		1221	None	--------------------------------------	S--N-G--L-----Q------Q-------Q--Q---------Q-----N-F--Q-DFMR-Q--TYA-E----D----A-II-	---------------------------V--------------	---------------------------Y----------------A--------A----------------------------------L-----	-------QQP----------P---E------------	---------
		1222	None	--------------------------------------	I--G-D--P-----S------S-------S--S---------S-----R-G--T-KIGV-S--RSK-I----N----A-QQ-	---------------------------EL-------------	---------------------------S----------------G--------G----------------------------------I-----	-------SSQ----------T---N------------	---------
		1223	None	--------------------------------------	A--K-I--P-----T------T-------T--T---------T-----A-R--R-EYAQ-T--ELV-P----I----S-SS-	---------------------------QD-------------	---------------------------Y----------------W--------W----------------------------------T-----	-------KKD----------I---G------------	---------
		1224	None	--------------------------------------	H--T-E--R-----K------K-------K--K---------K-----V-Q--T-CPVQ-K--VPK-H----N----T-TT-	---------------------------TH-------------	---------------------------P----------------G--------G----------------------------------F-----	-----A-RRD----------G---F------------	---------
		1225	None	--------------------------------------	L--N-KI-S----LF------F-------F--FV--------F-----E-M--P-NNQT-F--EEV-R----F----L-KK-	---------------------------LT-------------	---------------------------T----------------S--------P----------------------------------K-----	-----V-GGG----------T---N------------	---------
		1226	None	--------------------------------------	V--T-DE-V----DV------V-------V--VD----I---V-----R-E--A-IIHR-V--AID-M----R----E-FF-	---------------------------QS-------------	---------------------------S----------------P--------A----------------------------------A-----	-----R-RRL---G------S---D------G-----	---------
		1227	None	--------------------------------------	E--D-ME-A----RL------L-------L--LP----D---L-----E-E--R-IATD-L--ELS-V----N----M-VV-	---------------------------PH-------------	---------------------------S----------------D--------D----------------------------------D-----	--A--D-ASH--SG------F---R------G-----	---------
		1228	None	--------------------------------------	N--E-EE-G----RQ------Q-------Q--QR----R---Q-----E-E--G-KNRM-Q--DRS-S----K----E-LL-	---------------------------DT-------------	---------------------------D----------------D--------D----------------------------------T-----	--A--G-RRF--RP------A---V------P-----	---------
		1229	None	--------------------------------------	E--I-AP-G----GA------A-------A--A-----R---A-----E-P--F-DNDG-A--LNS-G----D----L-QQ-	---------------------------ED-------------	---------------------------Q----------------I--------D----------------------------------E-----	--T--C-IIQ--TR------K---G------S-----	---------
		1230	None	--------------------------------------	A--Q-GP-F----FA------A-------A--A-----G---A-----P-A-RM-DLME-A--GLVRF----D----P-AA-	---------------------------EE-------------	---------------------------S----------------P--------D----------------------------------T-----	--P--G-VIK--PE------N---M------S-----	---------
		1231	None	--------------------------------------	P--LRVRRM----VA------T-------A--A-----F---A-----V-G-AS-ITGA-A--GDYAV----V----T-AA-	---------------------------LE-------------	---------------------------R----------------D--------I----------------------------------G-----	SSD--E-DTN--LN------E---W------D-----	---------
		1232	None	--------------------------------------	L--HAAVAS----ST------N-------T--T-----I---TF----G-G-KP-FNEH-T--DYAKS----K----F-AT-	---------------------------GM-------------	---------------------------V----------------I--------T----------------------------------L-----	QQR--Y-IIE--PG------L---P------G-----	---------
		1233	None	--------------------------------------	S--QMSIMP----DP------P-------P--P-----Q---PN----A-P-VN-DLAG-P--PDSVT----I----A-TT-	---------------------------MG-------------	---------------------------S----------------P--------P----------------------L-----------M-----	GGS--D-GSE--GY------F---P------Y-----	---------
[truncated: 399 more rows]
